# Supplementary material for: Macrophage‐Mediated Cellular Communication Networks in Lung Squamous Cell Carcinoma and Adenocarcinoma Revealed by Single‐Cell Sequencing
Source: Mediators Inflamm. 2026 Feb 15;2026:9934067. doi: 10.1155/mi/9934067 (PMC12907464; doi:10.1155/mi/9934067)
Supplement: Supplementary file 1 — Supporting Information 1 Table S1: Information of critical factors relevant to the patient. [file MI-2026-9934067-s001.xlsx]

## Sheet: Sheet1
GEO	sample	Tissue	Diagnosis	Sex	Smoker	Age	Race	TNM_status
GSE11750	GSM3304007	Tumor	Lung adenocarcinoma	Male	former smoker	unknown	Caucasian	T1b N1
	GSM3304009	Tumor	Lung squamous cell carcinoma	Female	former smoker	unknown	Caucasian	T2a N0
	GSM3304011	Tumor	Lung adenocarcinoma	Female	former smoker	unknown	Caucasian	T2a Nx
	GSM3304013	Tumor	Lung adenocarcinoma	Female	unknown	unknown	Caucasian	T1a N0
GSE200972	P1	Tumor	Lung squamous cell carcinoma	Male	Yes	69	China	moderate(G2)、moderate + poor（G3）
	P2	Tumor	Lung adenocarcinoma	Male	Yes	62	China	A:MIA(T1) B:IA(T1)
	P3	Tumor	Lung adenocarcinoma	Male	Yes	71	China	A:IA(T1) B:IA(T1)
	P4	Tumor	Lung adenocarcinoma	Female	No	48	China	A:AIS(T1) B:AIS(T1)
TCGA-LUAD	527	Tumor	Lung adenocarcinoma	/	/	/	/	/
TCGA-LUSC	503	Tumor	Lung squamous cell carcinoma	/	/	/	/	/
GSE127465	P1	Tumor	Lung squamous cell carcinoma	Male	/	79	/	T2a N1 Mx
	P2	Tumor	Lung squamous cell carcinoma	Female	/	74	/	T4 N1 Mx
	P3	Tumor	Lung adenocarcinoma	Female	/	61	/	T4 N0 M1a
	P4	Tumor	Lung adenocarcinoma	Male	/	83	/	T1b N0 Mx
	P5	Tumor	Lung adenocarcinoma	Female	/	72	/	T3 N0 M1a
	P6	Tumor	Lung adenocarcinoma	Male	/	76	/	T1b Nx Mx
	P7	Tumor	Lung adenocarcinoma	Female	/	63	/	T3 N1 Mx
