# Supplementary material for: Macrophage‐Mediated Cellular Communication Networks in Lung Squamous Cell Carcinoma and Adenocarcinoma Revealed by Single‐Cell Sequencing
Source: Mediators Inflamm. 2026 Feb 15;2026:9934067. doi: 10.1155/mi/9934067 (PMC12907464; doi:10.1155/mi/9934067)
Supplement: Supplementary file 2 — Supporting Information 2 Table S2: Marker gene for nine cell types. [file MI-2026-9934067-s023.xlsx]

## Sheet: Table S2
	p_val	avg_log2FC	pct.1	pct.2	p_val_adj	cluster	gene
TPSB2	0	6.27130972930872	0.996	0.114	0	NK_cell	TPSB2
TPSAB1	0	5.89132291460426	0.988	0.055	0	NK_cell	TPSAB1
CPA3	0	5.6249799413425	0.984	0.043	0	NK_cell	CPA3
MS4A2	0	4.83266327660904	0.969	0.019	0	NK_cell	MS4A2
CTSG	0	4.75874845399294	0.797	0.042	0	NK_cell	CTSG
LTC4S	0	4.28577884522134	0.947	0.117	0	NK_cell	LTC4S
HPGDS	0	4.13892248382702	0.937	0.074	0	NK_cell	HPGDS
GATA2	0	3.76378650036158	0.909	0.026	0	NK_cell	GATA2
SLC18A2	0	3.61628782568113	0.883	0.015	0	NK_cell	SLC18A2
HPGD	0	3.28027047578079	0.83	0.185	0	NK_cell	HPGD
HDC	0	3.26887764423536	0.855	0.012	0	NK_cell	HDC
VWA5A	0	3.11647292522333	0.868	0.121	0	NK_cell	VWA5A
SAMSN1	0	2.94681453808567	0.947	0.499	0	NK_cell	SAMSN1
CLU	0	2.92418255186046	0.927	0.293	0	NK_cell	CLU
KIT	0	2.82338536699435	0.799	0.023	0	NK_cell	KIT
IL1RL1	0	2.78017620836722	0.786	0.014	0	NK_cell	IL1RL1
CD9	0	2.7145326384634	0.917	0.389	0	NK_cell	CD9
RP11-354E11.2	0	2.66237841998502	0.773	0.004	0	NK_cell	RP11-354E11.2
C1orf186	0	2.47133318002091	0.708	0.017	0	NK_cell	C1orf186
LMO4	0	2.43201797237713	0.804	0.357	0	NK_cell	LMO4
ACSL4	0	2.27525801569053	0.784	0.296	0	NK_cell	ACSL4
RGS13	0	2.14331150927918	0.626	0.023	0	NK_cell	RGS13
CAPG	0	2.08042285005211	0.92	0.531	0	NK_cell	CAPG
FCER1G	0	2.05109703778806	0.94	0.369	0	NK_cell	FCER1G
SLC45A3	0	1.99131760504322	0.621	0.017	0	NK_cell	SLC45A3
BTK	0	1.96564923746862	0.701	0.137	0	NK_cell	BTK
PTGS1	0	1.94861121667754	0.637	0.094	0	NK_cell	PTGS1
LAPTM4A	0	1.94858204548828	0.872	0.542	0	NK_cell	LAPTM4A
ARHGEF6	0	1.92599558380934	0.717	0.245	0	NK_cell	ARHGEF6
GCSAML	0	1.92474135388381	0.604	0.004	0	NK_cell	GCSAML
LIF	0	1.90658778748431	0.528	0.038	0	NK_cell	LIF
FOXP1	0	1.88786426482784	0.812	0.506	0	NK_cell	FOXP1
CLNK	0	1.81722485790261	0.477	0.061	0	NK_cell	CLNK
CNRIP1	0	1.80277812464017	0.591	0.034	0	NK_cell	CNRIP1
NSMCE1	0	1.77003265086574	0.625	0.316	0	NK_cell	NSMCE1
SEPT2	0	1.69148855205159	0.791	0.541	0	NK_cell	SEPT2
ITGA2B	0	1.67977511653793	0.481	0.005	0	NK_cell	ITGA2B
LYL1	0	1.67826277364697	0.632	0.158	0	NK_cell	LYL1
IL18R1	0	1.67397100002035	0.574	0.098	0	NK_cell	IL18R1
CSF2RB	0	1.65955583508383	0.605	0.133	0	NK_cell	CSF2RB
BACE2	0	1.65918764952594	0.611	0.12	0	NK_cell	BACE2
MAOB	0	1.6511952946403	0.56	0.015	0	NK_cell	MAOB
AKAP12	0	1.64592883361112	0.487	0.025	0	NK_cell	AKAP12
CD63	0	1.64302527212911	0.959	0.77	0	NK_cell	CD63
FCER1A	0	1.63859408301649	0.565	0.036	0	NK_cell	FCER1A
GRAP2	0	1.6102815974097	0.654	0.173	0	NK_cell	GRAP2
ANXA1	0	1.58823006898274	0.948	0.714	0	NK_cell	ANXA1
MAML1	0	1.58649880575634	0.559	0.159	0	NK_cell	MAML1
PRDX6	0	1.57690110296061	0.806	0.584	0	NK_cell	PRDX6
GLUL	0	1.56238840009032	0.849	0.506	0	NK_cell	GLUL
BMP2K	0	1.55634462298964	0.617	0.199	0	NK_cell	BMP2K
C1orf228	0	1.54548194343691	0.552	0.118	0	NK_cell	C1orf228
ALOX5	0	1.49770818766254	0.681	0.23	0	NK_cell	ALOX5
CALB2	0	1.48965130820138	0.46	0.006	0	NK_cell	CALB2
RAC2	0	1.47454902043381	0.916	0.698	0	NK_cell	RAC2
ATP6V0A2	0	1.46972456649326	0.537	0.125	0	NK_cell	ATP6V0A2
PTGS2	0	1.46256150560068	0.372	0.106	0	NK_cell	PTGS2
CTTNBP2	0	1.4609465031951	0.461	0.018	0	NK_cell	CTTNBP2
SVOPL	0	1.45389525778769	0.463	0.006	0	NK_cell	SVOPL
TESPA1	0	1.44524678219261	0.578	0.129	0	NK_cell	TESPA1
AC004791.2	0	1.40414964718368	0.454	0.002	0	NK_cell	AC004791.2
TNFSF10	0	1.40299918654013	0.739	0.436	0	NK_cell	TNFSF10
C4orf48	0	1.39631126485133	0.718	0.422	0	NK_cell	C4orf48
LAT2	0	1.38302329230468	0.609	0.2	0	NK_cell	LAT2
TMEM176B	0	1.3805896647125	0.694	0.254	0	NK_cell	TMEM176B
CATSPER1	0	1.36742391478427	0.481	0.057	0	NK_cell	CATSPER1
TPSD1	0	1.36096764772374	0.457	0.003	0	NK_cell	TPSD1
PMP22	0	1.34673570936807	0.606	0.183	0	NK_cell	PMP22
PLPP1	0	1.33402391608856	0.436	0.114	0	NK_cell	PLPP1
C10orf128	0	1.32609004588301	0.51	0.14	0	NK_cell	C10orf128
GPR35	0	1.3149764256568	0.431	0.07	0	NK_cell	GPR35
RGS10	0	1.31257844547802	0.777	0.502	0	NK_cell	RGS10
PBX1	0	1.3049590780403	0.479	0.097	0	NK_cell	PBX1
AHR	0	1.29982150513856	0.661	0.41	0	NK_cell	AHR
KLRG1	0	1.27937275094796	0.526	0.09	0	NK_cell	KLRG1
S100A4	0	1.27681703796867	0.974	0.854	0	NK_cell	S100A4
GPR34	0	1.26228803926833	0.426	0.086	0	NK_cell	GPR34
SRGN	0	1.25933607938189	0.956	0.812	0	NK_cell	SRGN
TMEM154	0	1.2449701239842	0.568	0.21	0	NK_cell	TMEM154
TSC22D1	0	1.23931764676119	0.639	0.311	0	NK_cell	TSC22D1
LAT	0	1.22259043300087	0.715	0.371	0	NK_cell	LAT
CD84	0	1.18929143595289	0.655	0.341	0	NK_cell	CD84
LPCAT2	0	1.18705039702981	0.512	0.181	0	NK_cell	LPCAT2
ANKRD28	0	1.18511319717998	0.517	0.27	0	NK_cell	ANKRD28
NDFIP2	0	1.17413209937848	0.512	0.194	0	NK_cell	NDFIP2
RHOBTB3	0	1.1658496189393	0.493	0.136	0	NK_cell	RHOBTB3
CKLF	0	1.16173257945049	0.808	0.57	0	NK_cell	CKLF
LEO1	0	1.16072806024334	0.482	0.204	0	NK_cell	LEO1
SCN7A	0	1.14982730846244	0.315	0.013	0	NK_cell	SCN7A
NTRK1	0	1.14947771959907	0.408	0.009	0	NK_cell	NTRK1
BEX4	0	1.14239323570776	0.591	0.32	0	NK_cell	BEX4
ITM2B	0	1.14187297486456	0.943	0.894	0	NK_cell	ITM2B
PTPN6	0	1.13717543036971	0.655	0.388	0	NK_cell	PTPN6
ADGRE2	0	1.13580808514741	0.409	0.072	0	NK_cell	ADGRE2
TIMP1	0	1.13403708163685	0.864	0.545	0	NK_cell	TIMP1
OSBPL8	0	1.13052405442957	0.649	0.466	0	NK_cell	OSBPL8
RAB32	0	1.13031873857284	0.525	0.205	0	NK_cell	RAB32
GMPR	0	1.12510021397771	0.426	0.05	0	NK_cell	GMPR
SLC44A1	0	1.11441945256935	0.517	0.239	0	NK_cell	SLC44A1
P2RX1	0	1.11026075365201	0.392	0.032	0	NK_cell	P2RX1
SDPR	0	1.10568234684232	0.403	0.062	0	NK_cell	SDPR
STXBP6	0	1.10481118240366	0.395	0.014	0	NK_cell	STXBP6
NDUFA4	0	1.09500023015304	0.867	0.826	0	NK_cell	NDUFA4
NUDT14	0	1.08759377651129	0.494	0.244	0	NK_cell	NUDT14
DRAP1	0	1.07975604710928	0.782	0.625	0	NK_cell	DRAP1
ALOX5AP	0	1.07911294034984	0.859	0.577	0	NK_cell	ALOX5AP
ADRB2	0	1.07892676791302	0.403	0.129	0	NK_cell	ADRB2
CD22	0	1.07702661109441	0.382	0.05	0	NK_cell	CD22
CDK15	0	1.0736756982639	0.362	0.002	0	NK_cell	CDK15
ACOT7	0	1.0735023202759	0.438	0.163	0	NK_cell	ACOT7
AC020571.3	0	1.06863645079486	0.362	0.031	0	NK_cell	AC020571.3
STXBP5	0	1.06768446004296	0.396	0.092	0	NK_cell	STXBP5
SWAP70	0	1.06492360342146	0.529	0.258	0	NK_cell	SWAP70
ZEB2	0	1.06181410627638	0.628	0.294	0	NK_cell	ZEB2
SMYD3	0	1.06148638376861	0.452	0.146	0	NK_cell	SMYD3
STX3	0	1.06014033738613	0.432	0.162	0	NK_cell	STX3
GALC	0	1.05401096473995	0.427	0.157	0	NK_cell	GALC
P2RY14	0	1.05318444443034	0.365	0.039	0	NK_cell	P2RY14
PTMA	0	1.0463347214299	0.994	0.977	0	NK_cell	PTMA
BHLHE40	0	1.04076468705232	0.703	0.499	0	NK_cell	BHLHE40
ENPP3	0	1.03829089931218	0.336	0.018	0	NK_cell	ENPP3
RENBP	0	1.03320557914939	0.408	0.116	0	NK_cell	RENBP
MBOAT7	0	1.02505431277391	0.508	0.245	0	NK_cell	MBOAT7
FXYD5	0	1.01089574269479	0.864	0.722	0	NK_cell	FXYD5
ATP8B4	0	1.00021429656287	0.351	0.069	0	NK_cell	ATP8B4
SPNS1	2.87534750563951e-305	1.04184021141967	0.439	0.211	9.53436479395004e-301	NK_cell	SPNS1
GNPTAB	5.21686936527107e-290	1.02267747698373	0.592	0.387	1.72986171283023e-285	NK_cell	GNPTAB
NCOA4	3.63108160529277e-272	1.17449476944182	0.564	0.377	1.20403034949903e-267	NK_cell	NCOA4
IER3	6.98771757438055e-257	1.05823169341425	0.639	0.408	2.31705727048885e-252	NK_cell	IER3
FAM46A	4.61417288352449e-253	1.27304558511242	0.456	0.247	1.53001358644789e-248	NK_cell	FAM46A
EGR1	1.49195722145034e-181	1.05872019289489	0.589	0.411	4.9471809506072e-177	NK_cell	EGR1
SFTPC	0	6.29052513100232	0.978	0.684	0	Epithelial_cells	SFTPC
SFTPB	0	5.24926823081289	0.949	0.485	0	Epithelial_cells	SFTPB
SFTPA1	0	4.59757863178385	0.906	0.483	0	Epithelial_cells	SFTPA1
SLPI	0	4.52730452228728	0.887	0.233	0	Epithelial_cells	SLPI
SFTPA2	0	4.50231684461362	0.895	0.46	0	Epithelial_cells	SFTPA2
SCGB1A1	0	4.49413012596051	0.699	0.452	0	Epithelial_cells	SCGB1A1
SCGB3A2	0	4.1863821114878	0.804	0.299	0	Epithelial_cells	SCGB3A2
NAPSA	0	4.00622040133451	0.926	0.429	0	Epithelial_cells	NAPSA
SCGB3A1	0	3.59223887616687	0.85	0.634	0	Epithelial_cells	SCGB3A1
SFTPD	0	3.39793020465327	0.856	0.135	0	Epithelial_cells	SFTPD
SLC34A2	0	3.28095696574125	0.919	0.291	0	Epithelial_cells	SLC34A2
RNASE1	0	3.06398915394232	0.897	0.272	0	Epithelial_cells	RNASE1
PIGR	0	2.95229716120209	0.876	0.258	0	Epithelial_cells	PIGR
MT-RNR2	0	2.83746194865692	0.417	0.042	0	Epithelial_cells	MT-RNR2
WFDC2	0	2.80809865006809	0.916	0.35	0	Epithelial_cells	WFDC2
MUC1	0	2.77684683713692	0.918	0.338	0	Epithelial_cells	MUC1
CYB5A	0	2.74589169305315	0.952	0.37	0	Epithelial_cells	CYB5A
CXCL17	0	2.7448293007617	0.898	0.119	0	Epithelial_cells	CXCL17
MT-RNR1	0	2.65720803880553	0.417	0.042	0	Epithelial_cells	MT-RNR1
C4BPA	0	2.56971871489494	0.717	0.043	0	Epithelial_cells	C4BPA
SFTA2	0	2.56378233517872	0.878	0.214	0	Epithelial_cells	SFTA2
NPC2	0	2.55897408870914	0.959	0.652	0	Epithelial_cells	NPC2
C16orf89	0	2.52794800523607	0.871	0.151	0	Epithelial_cells	C16orf89
SUSD2	0	2.39706431576942	0.755	0.069	0	Epithelial_cells	SUSD2
AGR2	0	2.36354210401032	0.853	0.115	0	Epithelial_cells	AGR2
PGC	0	2.35924980311839	0.683	0.13	0	Epithelial_cells	PGC
FOLR1	0	2.35611220488027	0.863	0.106	0	Epithelial_cells	FOLR1
MGST1	0	2.26636699054296	0.922	0.135	0	Epithelial_cells	MGST1
CTSH	0	2.25401970821545	0.934	0.585	0	Epithelial_cells	CTSH
STEAP4	0	2.24515197625653	0.851	0.111	0	Epithelial_cells	STEAP4
FXYD3	0	2.20928286774792	0.893	0.079	0	Epithelial_cells	FXYD3
RACK1	0	2.16687381493878	0.414	0.041	0	Epithelial_cells	RACK1
GDF15	0	2.10578066203419	0.688	0.151	0	Epithelial_cells	GDF15
CPM	0	2.09175012683262	0.826	0.257	0	Epithelial_cells	CPM
SDC4	0	2.07722247877511	0.907	0.244	0	Epithelial_cells	SDC4
DHCR24	0	2.07460556289556	0.887	0.117	0	Epithelial_cells	DHCR24
LRRK2	0	2.06422877834275	0.698	0.103	0	Epithelial_cells	LRRK2
MTATP6P1	0	2.06062522302953	0.415	0.041	0	Epithelial_cells	MTATP6P1
CEACAM6	0	2.05887809522685	0.609	0.175	0	Epithelial_cells	CEACAM6
LPCAT1	0	2.02995291090136	0.848	0.209	0	Epithelial_cells	LPCAT1
AQP4	0	2.01706754871583	0.698	0.025	0	Epithelial_cells	AQP4
LAMP3	0	1.99296575162811	0.711	0.049	0	Epithelial_cells	LAMP3
ADGRF5	0	1.97713584300605	0.849	0.078	0	Epithelial_cells	ADGRF5
SELENOW	0	1.97577078928607	0.401	0.033	0	Epithelial_cells	SELENOW
KRT7	0	1.92694394397107	0.751	0.13	0	Epithelial_cells	KRT7
SELENOP	0	1.90789064543025	0.4	0.022	0	Epithelial_cells	SELENOP
KRT18	0	1.9036376944754	0.858	0.184	0	Epithelial_cells	KRT18
TCIM	0	1.90077627115481	0.36	0.013	0	Epithelial_cells	TCIM
C3	0	1.88629210965559	0.719	0.118	0	Epithelial_cells	C3
EPCAM	0	1.88052638786754	0.873	0.143	0	Epithelial_cells	EPCAM
CLDN18	0	1.87352657201745	0.498	0.02	0	Epithelial_cells	CLDN18
KRT19	0	1.87154254353213	0.833	0.166	0	Epithelial_cells	KRT19
PEBP4	0	1.86711938070046	0.632	0.035	0	Epithelial_cells	PEBP4
KRT8	0	1.86343021391887	0.851	0.148	0	Epithelial_cells	KRT8
LGALS3BP	0	1.86147647827852	0.901	0.305	0	Epithelial_cells	LGALS3BP
ATP1B1	0	1.8600443456331	0.916	0.309	0	Epithelial_cells	ATP1B1
SELENBP1	0	1.83109743935416	0.867	0.137	0	Epithelial_cells	SELENBP1
DSTN	0	1.82227971227863	0.952	0.466	0	Epithelial_cells	DSTN
ELF3	0	1.81444568758738	0.689	0.195	0	Epithelial_cells	ELF3
ATP5F1E	0	1.8116569681726	0.411	0.041	0	Epithelial_cells	ATP5F1E
CXCL14	0	1.8113295841992	0.341	0.123	0	Epithelial_cells	CXCL14
SDC1	0	1.80617048105488	0.819	0.107	0	Epithelial_cells	SDC1
CYP2B7P	0	1.79138551138918	0.383	0.012	0	Epithelial_cells	CYP2B7P
GPRC5A	0	1.75603676978524	0.765	0.072	0	Epithelial_cells	GPRC5A
EMP2	0	1.74471880791479	0.865	0.123	0	Epithelial_cells	EMP2
EPHX1	0	1.73833932463982	0.861	0.127	0	Epithelial_cells	EPHX1
WIF1	0	1.72776844753221	0.514	0.027	0	Epithelial_cells	WIF1
GSTP1	0	1.72090474391481	0.973	0.664	0	Epithelial_cells	GSTP1
NKX2-1	0	1.71917012482275	0.834	0.081	0	Epithelial_cells	NKX2-1
TACSTD2	0	1.69831358947789	0.783	0.157	0	Epithelial_cells	TACSTD2
AGR3	0	1.69701831271157	0.706	0.094	0	Epithelial_cells	AGR3
CLDN4	0	1.67854947234002	0.838	0.164	0	Epithelial_cells	CLDN4
AQP1	0	1.65651384588771	0.645	0.073	0	Epithelial_cells	AQP1
APLP2	0	1.64276156280533	0.929	0.467	0	Epithelial_cells	APLP2
HOPX	0	1.63384888215713	0.87	0.289	0	Epithelial_cells	HOPX
TSPAN3	0	1.61775129865518	0.884	0.263	0	Epithelial_cells	TSPAN3
SPINT2	0	1.61225040988904	0.919	0.332	0	Epithelial_cells	SPINT2
MAL2	0	1.58094508454117	0.852	0.091	0	Epithelial_cells	MAL2
CD55	0	1.56652076036317	0.835	0.345	0	Epithelial_cells	CD55
SERPINA1	0	1.5543078991073	0.8	0.326	0	Epithelial_cells	SERPINA1
ABCA3	0	1.5400920974614	0.687	0.045	0	Epithelial_cells	ABCA3
FABP5	0	1.53822387135855	0.642	0.366	0	Epithelial_cells	FABP5
TFPI	0	1.52487081766324	0.612	0.054	0	Epithelial_cells	TFPI
DMBT1	0	1.50287526077215	0.396	0.015	0	Epithelial_cells	DMBT1
PERP	0	1.47008597046228	0.755	0.163	0	Epithelial_cells	PERP
MBIP	0	1.46445361233712	0.835	0.176	0	Epithelial_cells	MBIP
ATP1A1	0	1.44031271224163	0.916	0.492	0	Epithelial_cells	ATP1A1
CADM1	0	1.43780450964119	0.775	0.104	0	Epithelial_cells	CADM1
TM4SF1	0	1.4137215193018	0.712	0.121	0	Epithelial_cells	TM4SF1
S100A14	0	1.38429844501879	0.789	0.071	0	Epithelial_cells	S100A14
ADIRF	0	1.37741844121877	0.629	0.048	0	Epithelial_cells	ADIRF
PON2	0	1.37682211528828	0.783	0.151	0	Epithelial_cells	PON2
ITGB6	0	1.36152662829804	0.693	0.03	0	Epithelial_cells	ITGB6
IRX3	0	1.35821564260759	0.748	0.028	0	Epithelial_cells	IRX3
CEBPD	0	1.35459799721577	0.9	0.302	0	Epithelial_cells	CEBPD
CLDN7	0	1.34949612676676	0.791	0.105	0	Epithelial_cells	CLDN7
IFITM3	0	1.3477251993265	0.933	0.374	0	Epithelial_cells	IFITM3
SFTA3	0	1.34215512099334	0.575	0.093	0	Epithelial_cells	SFTA3
LMO7	0	1.32877885322036	0.795	0.129	0	Epithelial_cells	LMO7
SMIM22	0	1.31989058398477	0.741	0.104	0	Epithelial_cells	SMIM22
SFN	0	1.29781374908731	0.567	0.062	0	Epithelial_cells	SFN
PTPN13	0	1.29582810184574	0.738	0.064	0	Epithelial_cells	PTPN13
BCAM	0	1.28791820234133	0.765	0.054	0	Epithelial_cells	BCAM
LCN2	0	1.28432799967895	0.512	0.033	0	Epithelial_cells	LCN2
ATP11A	0	1.28252792467043	0.769	0.206	0	Epithelial_cells	ATP11A
TMC5	0	1.28028727896907	0.623	0.052	0	Epithelial_cells	TMC5
TPPP3	0	1.27684698398614	0.393	0.045	0	Epithelial_cells	TPPP3
CD24	0	1.26611123711984	0.575	0.134	0	Epithelial_cells	CD24
CD59	0	1.26596624000594	0.892	0.404	0	Epithelial_cells	CD59
MSLN	0	1.26345242996361	0.532	0.046	0	Epithelial_cells	MSLN
MALL	0	1.26018880495648	0.548	0.099	0	Epithelial_cells	MALL
MDK	0	1.25745034223146	0.446	0.172	0	Epithelial_cells	MDK
PRDX5	0	1.25730946285686	0.928	0.613	0	Epithelial_cells	PRDX5
S100A6	0	1.25175957633194	0.989	0.919	0	Epithelial_cells	S100A6
DRAM1	0	1.24390376663597	0.765	0.164	0	Epithelial_cells	DRAM1
NNMT	0	1.23654531357456	0.504	0.056	0	Epithelial_cells	NNMT
RNF145	0	1.23175116800731	0.883	0.443	0	Epithelial_cells	RNF145
CACNA2D2	0	1.22921462476181	0.681	0.036	0	Epithelial_cells	CACNA2D2
SLC39A8	0	1.22542621250386	0.718	0.134	0	Epithelial_cells	SLC39A8
CYP4B1	0	1.22529652330172	0.605	0.027	0	Epithelial_cells	CYP4B1
HSD17B6	0	1.21980163166396	0.668	0.048	0	Epithelial_cells	HSD17B6
ATP5IF1	0	1.21667353308793	0.382	0.033	0	Epithelial_cells	ATP5IF1
LRRC75A-AS1	0	1.21553772839026	0.387	0.034	0	Epithelial_cells	LRRC75A-AS1
MT1E	0	1.21519646409831	0.763	0.192	0	Epithelial_cells	MT1E
MGLL	0	1.18894718294612	0.772	0.135	0	Epithelial_cells	MGLL
ATP5MC2	0	1.18075064307553	0.391	0.039	0	Epithelial_cells	ATP5MC2
TSPAN13	0	1.17650456387507	0.765	0.091	0	Epithelial_cells	TSPAN13
CLPTM1L	0	1.17646189694326	0.773	0.316	0	Epithelial_cells	CLPTM1L
EFNA1	0	1.17320451690951	0.742	0.069	0	Epithelial_cells	EFNA1
C1orf116	0	1.17200876983718	0.707	0.037	0	Epithelial_cells	C1orf116
KLF5	0	1.17063907133935	0.748	0.05	0	Epithelial_cells	KLF5
PLD3	0	1.16714433945244	0.854	0.287	0	Epithelial_cells	PLD3
TSPAN1	0	1.16369703536455	0.523	0.032	0	Epithelial_cells	TSPAN1
AQP3	0	1.16294027751201	0.808	0.315	0	Epithelial_cells	AQP3
SLC22A31	0	1.15674470892439	0.664	0.056	0	Epithelial_cells	SLC22A31
IGFBP2	0	1.15597300086527	0.495	0.123	0	Epithelial_cells	IGFBP2
CCND1	0	1.15529532126182	0.676	0.145	0	Epithelial_cells	CCND1
NEDD4L	0	1.1481562021584	0.77	0.077	0	Epithelial_cells	NEDD4L
ANXA4	0	1.14497930127698	0.827	0.275	0	Epithelial_cells	ANXA4
ASPH	0	1.14119252047591	0.789	0.185	0	Epithelial_cells	ASPH
SPTSSA	0	1.13463876799204	0.789	0.217	0	Epithelial_cells	SPTSSA
AKR1C1	0	1.13120254490826	0.302	0.014	0	Epithelial_cells	AKR1C1
IRX2	0	1.12363824080034	0.698	0.043	0	Epithelial_cells	IRX2
MTUS1	0	1.12208544077853	0.754	0.078	0	Epithelial_cells	MTUS1
RRBP1	0	1.1214410794653	0.846	0.368	0	Epithelial_cells	RRBP1
FGGY	0	1.11874604942942	0.711	0.083	0	Epithelial_cells	FGGY
SOX4	0	1.11756895715795	0.577	0.233	0	Epithelial_cells	SOX4
TFF3	0	1.11353050724388	0.421	0.049	0	Epithelial_cells	TFF3
CLU1	0	1.11309724327253	0.852	0.217	0	Epithelial_cells	CLU
MT-ATP8	0	1.10937570817152	0.7	0.227	0	Epithelial_cells	MT-ATP8
CP	0	1.10833277827522	0.318	0.039	0	Epithelial_cells	CP
MMP7	0	1.10620905011554	0.521	0.05	0	Epithelial_cells	MMP7
PPDPF	0	1.1040964019625	0.945	0.742	0	Epithelial_cells	PPDPF
LMO3	0	1.10374484170754	0.629	0.022	0	Epithelial_cells	LMO3
TMEM125	0	1.10318096904721	0.73	0.056	0	Epithelial_cells	TMEM125
PRSS8	0	1.09060578583787	0.698	0.057	0	Epithelial_cells	PRSS8
EPS8	0	1.08503819396395	0.748	0.09	0	Epithelial_cells	EPS8
MAOA	0	1.08450436567872	0.723	0.05	0	Epithelial_cells	MAOA
MFSD2A	0	1.08189346023374	0.611	0.063	0	Epithelial_cells	MFSD2A
PON3	0	1.08079836659518	0.63	0.016	0	Epithelial_cells	PON3
DBI	0	1.08062374299411	0.934	0.674	0	Epithelial_cells	DBI
PARM1	0	1.07859	0.713	0.061	0	Epithelial_cells	PARM1
ATP5MG	0	1.07767845436799	0.386	0.039	0	Epithelial_cells	ATP5MG
HHIP	0	1.07751646393252	0.303	0.008	0	Epithelial_cells	HHIP
ALPL	0	1.0699	0.513	0.017	0	Epithelial_cells	ALPL
PLS3	0	1.06945939298581	0.696	0.081	0	Epithelial_cells	PLS3
CDH1	0	1.06600586275666	0.729	0.042	0	Epithelial_cells	CDH1
AQP5	0	1.06380505539393	0.494	0.041	0	Epithelial_cells	AQP5
C8orf4	0	1.05891413195067	0.377	0.082	0	Epithelial_cells	C8orf4
MYO1B	0	1.05590178591004	0.7	0.049	0	Epithelial_cells	MYO1B
TSC22D11	0	1.05049270639062	0.829	0.228	0	Epithelial_cells	TSC22D1
BMP3	0	1.04924617525104	0.59	0.023	0	Epithelial_cells	BMP3
SPINK5	0	1.04910026664583	0.403	0.049	0	Epithelial_cells	SPINK5
H1F0	0	1.04817885609015	0.699	0.104	0	Epithelial_cells	H1F0
SFTA1P	0	1.04574070263416	0.589	0.078	0	Epithelial_cells	SFTA1P
MAGI3	0	1.04008579145543	0.662	0.043	0	Epithelial_cells	MAGI3
MYO6	0	1.0375914049932	0.718	0.095	0	Epithelial_cells	MYO6
SDR16C5	0	1.03673023651662	0.6	0.017	0	Epithelial_cells	SDR16C5
LAPTM4B	0	1.0365354628867	0.726	0.124	0	Epithelial_cells	LAPTM4B
KCNJ15	0	1.03513220114026	0.63	0.039	0	Epithelial_cells	KCNJ15
ARFGEF3	0	1.03062055338169	0.678	0.024	0	Epithelial_cells	ARFGEF3
NFIX	0	1.02934236723967	0.746	0.059	0	Epithelial_cells	NFIX
CD151	0	1.02680202861743	0.847	0.335	0	Epithelial_cells	CD151
AK1	0	1.0228672817206	0.618	0.135	0	Epithelial_cells	AK1
RRAD	0	1.02211369913746	0.427	0.156	0	Epithelial_cells	RRAD
PTPRF	0	1.01467329356881	0.71	0.064	0	Epithelial_cells	PTPRF
CLDN3	0	1.01023783688905	0.603	0.064	0	Epithelial_cells	CLDN3
CD91	0	1.00961444797781	0.917	0.314	0	Epithelial_cells	CD9
RAI14	0	1.00948462152531	0.694	0.05	0	Epithelial_cells	RAI14
ZNF385B	0	1.00638972734229	0.554	0.015	0	Epithelial_cells	ZNF385B
MLPH	0	1.00026440136909	0.722	0.142	0	Epithelial_cells	MLPH
IL32	0	3.11083108213288	0.959	0.381	0	T_cells	IL32
CCL5	0	3.06944545805086	0.595	0.243	0	T_cells	CCL5
TRAC	0	2.83765359874169	0.904	0.197	0	T_cells	TRAC
TRBC2	0	2.78494659242526	0.881	0.266	0	T_cells	TRBC2
CD2	0	2.74951483031241	0.903	0.171	0	T_cells	CD2
CD3D	0	2.71057461716272	0.892	0.163	0	T_cells	CD3D
CD3G	0	2.3361024137651	0.815	0.085	0	T_cells	CD3G
GZMA	0	2.29753703846144	0.439	0.075	0	T_cells	GZMA
TRBC1	0	2.29488828660593	0.517	0.132	0	T_cells	TRBC1
CD3E	0	2.28154574161413	0.865	0.121	0	T_cells	CD3E
LTB	0	2.17592649489587	0.812	0.349	0	T_cells	LTB
NKG7	0	2.14011517948806	0.301	0.146	0	T_cells	NKG7
KLRB1	0	2.13008264578894	0.457	0.086	0	T_cells	KLRB1
IL7R	0	2.04510877997868	0.663	0.26	0	T_cells	IL7R
CD7	0	1.92262917963934	0.623	0.093	0	T_cells	CD7
SPOCK2	0	1.79552606269363	0.705	0.115	0	T_cells	SPOCK2
CLEC2D	0	1.71283223655579	0.718	0.191	0	T_cells	CLEC2D
LCK	0	1.7110020700702	0.738	0.103	0	T_cells	LCK
PTPRC	0	1.63457	0.958	0.562	0	T_cells	PTPRC
ZFP36L2	0	1.63438432726443	0.843	0.617	0	T_cells	ZFP36L2
ACAP1	0	1.62619996180763	0.808	0.263	0	T_cells	ACAP1
FYB	0	1.60645989966566	0.833	0.327	0	T_cells	FYB
CORO1A	0	1.6022388765991	0.908	0.462	0	T_cells	CORO1A
CD247	0	1.5639259585286	0.645	0.088	0	T_cells	CD247
GIMAP7	0	1.50580243742697	0.583	0.158	0	T_cells	GIMAP7
TIGIT	0	1.48822806883759	0.415	0.059	0	T_cells	TIGIT
EVL	0	1.47805571922702	0.821	0.453	0	T_cells	EVL
BTG1	0	1.47484042812139	0.97	0.842	0	T_cells	BTG1
RORA	0	1.44319853108697	0.619	0.253	0	T_cells	RORA
IL2RG	0	1.43722224365929	0.794	0.368	0	T_cells	IL2RG
ETS1	0	1.42879516448541	0.705	0.217	0	T_cells	ETS1
ITM2A	0	1.42299836365443	0.632	0.158	0	T_cells	ITM2A
HSPA1B	0	1.4188932504899	0.806	0.705	0	T_cells	HSPA1B
DNAJB1	0	1.40616385714019	0.807	0.715	0	T_cells	DNAJB1
TNFRSF18	0	1.3930600595903	0.359	0.104	0	T_cells	TNFRSF18
TNFRSF4	0	1.38527628163068	0.344	0.143	0	T_cells	TNFRSF4
CD96	0	1.37295868001456	0.571	0.078	0	T_cells	CD96
BATF	0	1.35768580976621	0.495	0.218	0	T_cells	BATF
DUSP2	0	1.32477178312757	0.636	0.391	0	T_cells	DUSP2
RNF213	0	1.3237374641103	0.819	0.56	0	T_cells	RNF213
TNFAIP3	0	1.3097009400899	0.73	0.457	0	T_cells	TNFAIP3
SYNE2	0	1.29460322669414	0.701	0.352	0	T_cells	SYNE2
CXCR4	0	1.27096463983748	0.755	0.502	0	T_cells	CXCR4
CD6	0	1.26750742825208	0.518	0.079	0	T_cells	CD6
FYN	0	1.26450668743073	0.621	0.202	0	T_cells	FYN
CD69	0	1.25610874440545	0.705	0.455	0	T_cells	CD69
SKAP1	0	1.25327729752291	0.615	0.116	0	T_cells	SKAP1
APOBEC3G	0	1.24452254095206	0.52	0.257	0	T_cells	APOBEC3G
HSP90AA1	0	1.23010770266265	0.971	0.946	0	T_cells	HSP90AA1
SRSF7	0	1.22727895811823	0.887	0.727	0	T_cells	SRSF7
IL2RB	0	1.22591796600315	0.45	0.049	0	T_cells	IL2RB
ARL4C	0	1.22231963939502	0.741	0.38	0	T_cells	ARL4C
CCND2	0	1.21743073777655	0.547	0.263	0	T_cells	CCND2
ICOS	0	1.2173607162521	0.392	0.056	0	T_cells	ICOS
DUSP4	0	1.21663813458616	0.366	0.122	0	T_cells	DUSP4
STK17B	0	1.21319341330417	0.788	0.57	0	T_cells	STK17B
GZMM	0	1.20826014096195	0.457	0.045	0	T_cells	GZMM
TBC1D10C	0	1.20442155302735	0.635	0.204	0	T_cells	TBC1D10C
BIRC3	0	1.19959839628604	0.655	0.38	0	T_cells	BIRC3
CTLA4	0	1.19539923285121	0.333	0.057	0	T_cells	CTLA4
CD48	0	1.18859329268239	0.797	0.4	0	T_cells	CD48
CST7	0	1.18765188199209	0.441	0.144	0	T_cells	CST7
KIAA1551	0	1.18732181467746	0.68	0.387	0	T_cells	KIAA1551
STK17A	0	1.18347211056077	0.708	0.401	0	T_cells	STK17A
AAK1	0	1.1793042899466	0.7	0.411	0	T_cells	AAK1
CD27	0	1.17449571893591	0.432	0.096	0	T_cells	CD27
LIMD2	0	1.17106999622114	0.771	0.389	0	T_cells	LIMD2
TRAF3IP3	0	1.16986449704728	0.622	0.222	0	T_cells	TRAF3IP3
HSPA1A	0	1.15810981534881	0.879	0.818	0	T_cells	HSPA1A
STK4	0	1.1536934107853	0.788	0.509	0	T_cells	STK4
BCL11B	0	1.1388841639055	0.461	0.046	0	T_cells	BCL11B
TNFRSF25	0	1.12845709373499	0.476	0.106	0	T_cells	TNFRSF25
RASGRP1	0	1.12276192053431	0.491	0.114	0	T_cells	RASGRP1
PIK3IP1	0	1.11928649544725	0.585	0.287	0	T_cells	PIK3IP1
HCST	0	1.11851003102512	0.809	0.464	0	T_cells	HCST
IFITM1	0	1.11024003357428	0.558	0.252	0	T_cells	IFITM1
CREM	0	1.10766514004377	0.525	0.377	0	T_cells	CREM
MAF	0	1.09584151308032	0.483	0.268	0	T_cells	MAF
RUNX3	0	1.09482132627853	0.511	0.222	0	T_cells	RUNX3
PTPN7	0	1.08711985795834	0.592	0.249	0	T_cells	PTPN7
HLA-A	0	1.08251033463434	0.991	0.933	0	T_cells	HLA-A
GPR171	0	1.07869616018531	0.377	0.039	0	T_cells	GPR171
TNFRSF1B	0	1.07858658813729	0.54	0.317	0	T_cells	TNFRSF1B
ANKRD12	0	1.06510637582969	0.795	0.645	0	T_cells	ANKRD12
GIMAP4	0	1.05615338080598	0.492	0.242	0	T_cells	GIMAP4
JUN	0	1.03913517652866	0.894	0.836	0	T_cells	JUN
LAT1	0	1.02388319490165	0.619	0.169	0	T_cells	LAT
JUND	0	1.01874141859007	0.939	0.846	0	T_cells	JUND
PYHIN1	0	1.0164636935627	0.405	0.046	0	T_cells	PYHIN1
SIT1	0	1.01567819860129	0.451	0.065	0	T_cells	SIT1
CDC42SE2	0	1.0139159874988	0.699	0.467	0	T_cells	CDC42SE2
SEPT6	0	1.0139112176959	0.653	0.392	0	T_cells	SEPT6
SEPT1	0	1.00853174302715	0.58	0.225	0	T_cells	SEPT1
JUNB	0	1.00198993879611	0.831	0.817	0	T_cells	JUNB
CYTIP	0	1.00191811881622	0.698	0.392	0	T_cells	CYTIP
NR3C1	0	1.00012341977194	0.633	0.539	0	T_cells	NR3C1
IGLC2	0	6.32144662225752	0.561	0.258	0	B_cell	IGLC2
IGKC	0	6.12404325399305	0.867	0.5	0	B_cell	IGKC
IGHA1	0	5.66697020780379	0.719	0.31	0	B_cell	IGHA1
IGHG1	0	5.63838362029571	0.682	0.141	0	B_cell	IGHG1
IGHG3	0	5.29704781767946	0.496	0.193	0	B_cell	IGHG3
IGLC3	0	5.2890294442212	0.425	0.151	0	B_cell	IGLC3
JCHAIN	0	4.48041094862034	0.438	0.08	0	B_cell	JCHAIN
IGHM	0	4.24433330522157	0.438	0.051	0	B_cell	IGHM
MS4A1	0	3.28486736898134	0.81	0.039	0	B_cell	MS4A1
CD79A	0	3.27065354930207	0.928	0.046	0	B_cell	CD79A
BANK1	0	2.38628745214488	0.757	0.079	0	B_cell	BANK1
CD79B	0	2.23043646877975	0.804	0.119	0	B_cell	CD79B
VPREB3	0	2.14434204564501	0.624	0.011	0	B_cell	VPREB3
MEF2C	0	1.91649142324578	0.788	0.202	0	B_cell	MEF2C
RALGPS2	0	1.82596116667672	0.682	0.071	0	B_cell	RALGPS2
TNFRSF13C	0	1.8255108283781	0.666	0.019	0	B_cell	TNFRSF13C
CD37	0	1.81601467254199	0.887	0.686	0	B_cell	CD37
CD83	0	1.73676856269576	0.643	0.395	0	B_cell	CD83
AL928768.3	0	1.68712532557491	0.31	0.005	0	B_cell	AL928768.3
KLF2	0	1.64250348600914	0.737	0.46	0	B_cell	KLF2
HERPUD1	0	1.58531029025242	0.764	0.538	0	B_cell	HERPUD1
POU2F2	0	1.4706121741952	0.69	0.206	0	B_cell	POU2F2
TCF4	0	1.46507271293335	0.673	0.134	0	B_cell	TCF4
LY9	0	1.41476999666736	0.474	0.114	0	B_cell	LY9
LINC00926	0	1.36535031696266	0.482	0.015	0	B_cell	LINC00926
ADAM28	0	1.31018597248268	0.545	0.089	0	B_cell	ADAM28
CD221	0	1.28464139144286	0.471	0.044	0	B_cell	CD22
TNFRSF13B	0	1.28089011850253	0.473	0.016	0	B_cell	TNFRSF13B
SPIB	0	1.2410991626719	0.433	0.022	0	B_cell	SPIB
POU2AF1	0	1.19967747640058	0.527	0.02	0	B_cell	POU2AF1
DERL3	0	1.19769679966957	0.319	0.033	0	B_cell	DERL3
SMIM14	0	1.18619523876985	0.613	0.323	0	B_cell	SMIM14
BASP1	0	1.08036896945092	0.642	0.201	0	B_cell	BASP1
SWAP701	0	1.06549877041004	0.573	0.255	0	B_cell	SWAP70
CD40	0	1.04639636923978	0.548	0.191	0	B_cell	CD40
IRF8	0	1.04246862152363	0.481	0.164	0	B_cell	IRF8
BLK	0	1.03276336595028	0.404	0.011	0	B_cell	BLK
HLA-DQA1	0	1.0282292846327	0.853	0.494	0	B_cell	HLA-DQA1
CD19	0	1.0050804989468	0.412	0.009	0	B_cell	CD19
HVCN1	0	1.00276266622661	0.426	0.127	0	B_cell	HVCN1
CXCR41	1.17353554967105e-279	1.33114715726215	0.821	0.614	3.89132652915422e-275	B_cell	CXCR4
IGHG4	7.81629479518766e-196	4.87318503625239	0.341	0.164	2.59180519113628e-191	B_cell	IGHG4
LYZ	0	4.6502936231352	0.941	0.647	0	Macrophage	LYZ
SPP1	0	3.67072912734027	0.547	0.333	0	Macrophage	SPP1
C1QA	0	3.33617049961418	0.733	0.274	0	Macrophage	C1QA
APOC1	0	3.18238130586491	0.728	0.393	0	Macrophage	APOC1
APOE	0	3.17764005369176	0.72	0.414	0	Macrophage	APOE
C1QB	0	3.13275510477552	0.674	0.235	0	Macrophage	C1QB
FTL	0	2.89555241224055	0.999	0.995	0	Macrophage	FTL
AIF1	0	2.86437751379443	0.764	0.181	0	Macrophage	AIF1
TYROBP	0	2.84855174161976	0.813	0.354	0	Macrophage	TYROBP
HLA-DRA	0	2.76277131016801	0.982	0.833	0	Macrophage	HLA-DRA
GRN	0	2.71355434511399	0.807	0.429	0	Macrophage	GRN
CCL18	0	2.64349507562792	0.484	0.227	0	Macrophage	CCL18
CD68	0	2.59784546499016	0.715	0.159	0	Macrophage	CD68
MRC1	0	2.57133864422776	0.617	0.114	0	Macrophage	MRC1
CTSB	0	2.56671948444987	0.818	0.571	0	Macrophage	CTSB
C1QC	0	2.5612405577625	0.564	0.107	0	Macrophage	C1QC
CST3	0	2.53006557961368	0.905	0.569	0	Macrophage	CST3
RETN	0	2.51989963171421	0.527	0.104	0	Macrophage	RETN
HLA-DRB1	0	2.37673219754547	0.934	0.787	0	Macrophage	HLA-DRB1
CCL3	0	2.35156841500998	0.589	0.234	0	Macrophage	CCL3
FCER1G1	0	2.2767531260976	0.786	0.284	0	Macrophage	FCER1G
CTSZ	0	2.27553231933412	0.798	0.475	0	Macrophage	CTSZ
PSAP	0	2.26357918593211	0.839	0.652	0	Macrophage	PSAP
CD14	0	2.26145141381768	0.593	0.095	0	Macrophage	CD14
MS4A7	0	2.23540405131527	0.675	0.078	0	Macrophage	MS4A7
HLA-DQB1	0	2.22593525761528	0.841	0.544	0	Macrophage	HLA-DQB1
IL1B	0	2.20838698870905	0.486	0.107	0	Macrophage	IL1B
HLA-DQA11	0	2.20519855644056	0.793	0.432	0	Macrophage	HLA-DQA1
HLA-DPA1	0	2.20042180060464	0.897	0.732	0	Macrophage	HLA-DPA1
OLR1	0	2.17344760270601	0.641	0.115	0	Macrophage	OLR1
C15orf48	0	2.14268654887783	0.5	0.112	0	Macrophage	C15orf48
MS4A6A	0	2.13053099943788	0.671	0.084	0	Macrophage	MS4A6A
FBP1	0	2.10438804928393	0.697	0.272	0	Macrophage	FBP1
FCGR3A	0	2.10428649171988	0.555	0.101	0	Macrophage	FCGR3A
MARCO	0	2.09352892480505	0.492	0.09	0	Macrophage	MARCO
HLA-DPB1	0	2.04620178142121	0.893	0.738	0	Macrophage	HLA-DPB1
CTSD	0	2.03415570647938	0.892	0.771	0	Macrophage	CTSD
CYBB	0	2.03339867589413	0.694	0.094	0	Macrophage	CYBB
GPNMB	0	2.0326655645634	0.611	0.159	0	Macrophage	GPNMB
CFD	0	2.02500057759488	0.59	0.164	0	Macrophage	CFD
PLAUR	0	1.94018695674132	0.698	0.186	0	Macrophage	PLAUR
CSTB	0	1.93257357053133	0.867	0.689	0	Macrophage	CSTB
GPX1	0	1.90892138686575	0.853	0.665	0	Macrophage	GPX1
CD74	0	1.90344857567191	0.98	0.896	0	Macrophage	CD74
VCAN	0	1.86729047051767	0.518	0.067	0	Macrophage	VCAN
IGSF6	0	1.86324590628017	0.682	0.057	0	Macrophage	IGSF6
FTH1	0	1.8373	0.996	0.99	0	Macrophage	FTH1
LST1	0	1.82689060955792	0.736	0.216	0	Macrophage	LST1
TGFBI	0	1.82157830150834	0.679	0.13	0	Macrophage	TGFBI
CXCL3	0	1.81661249748518	0.417	0.128	0	Macrophage	CXCL3
CTSS	0	1.81200997219823	0.781	0.542	0	Macrophage	CTSS
SPI1	0	1.79391984554584	0.712	0.121	0	Macrophage	SPI1
FCGRT	0	1.78002715108744	0.746	0.31	0	Macrophage	FCGRT
FN1	0	1.75381641238942	0.541	0.222	0	Macrophage	FN1
ALDH2	0	1.75376861136937	0.71	0.268	0	Macrophage	ALDH2
HLA-DQA2	0	1.7380862627356	0.646	0.269	0	Macrophage	HLA-DQA2
VSIG4	0	1.73545936480877	0.545	0.059	0	Macrophage	VSIG4
FCN1	0	1.73401394251733	0.331	0.045	0	Macrophage	FCN1
HBEGF	0	1.71551886583361	0.525	0.126	0	Macrophage	HBEGF
GLUL1	0	1.69479338960117	0.789	0.446	0	Macrophage	GLUL
S100A9	0	1.6707822582356	0.771	0.324	0	Macrophage	S100A9
NCF2	0	1.64857161638042	0.686	0.074	0	Macrophage	NCF2
CTSL	0	1.63243348280324	0.585	0.266	0	Macrophage	CTSL
MCEMP1	0	1.62751668609842	0.432	0.058	0	Macrophage	MCEMP1
SLC11A1	0	1.62131367494964	0.591	0.092	0	Macrophage	SLC11A1
FCGR2A	0	1.60215891305419	0.67	0.127	0	Macrophage	FCGR2A
MAFB	0	1.56775085226796	0.553	0.101	0	Macrophage	MAFB
HLA-DRB5	0	1.56646175683086	0.587	0.245	0	Macrophage	HLA-DRB5
TYMP	0	1.54621222482207	0.781	0.539	0	Macrophage	TYMP
TMEM176B1	0	1.54588904078665	0.622	0.175	0	Macrophage	TMEM176B
S100A10	0	1.50624194662544	0.912	0.854	0	Macrophage	S100A10
CEBPB	0	1.49269800859464	0.737	0.471	0	Macrophage	CEBPB
CSTA	0	1.49171133643027	0.644	0.087	0	Macrophage	CSTA
CPVL	0	1.48818267016362	0.611	0.052	0	Macrophage	CPVL
ACP5	0	1.48698248861056	0.618	0.284	0	Macrophage	ACP5
S100A11	0	1.48475	0.946	0.892	0	Macrophage	S100A11
HLA-DMB	0	1.48325249413894	0.703	0.276	0	Macrophage	HLA-DMB
KLF4	0	1.46558281976342	0.58	0.14	0	Macrophage	KLF4
LGALS3	0	1.46247858815969	0.839	0.605	0	Macrophage	LGALS3
NUPR1	0	1.46116925810049	0.524	0.3	0	Macrophage	NUPR1
LGALS1	0	1.45907668268466	0.803	0.608	0	Macrophage	LGALS1
IL1RN	0	1.45729090446683	0.484	0.078	0	Macrophage	IL1RN
BRI3	0	1.45113052692544	0.843	0.593	0	Macrophage	BRI3
HLA-DMA	0	1.44104907507361	0.787	0.453	0	Macrophage	HLA-DMA
MSR1	0	1.43423225184325	0.462	0.049	0	Macrophage	MSR1
CCL2	0	1.41549095254012	0.33	0.113	0	Macrophage	CCL2
FGL2	0	1.41403496103851	0.607	0.112	0	Macrophage	FGL2
ANXA2	0	1.40248842688099	0.834	0.623	0	Macrophage	ANXA2
YWHAH	0	1.37239729575645	0.71	0.42	0	Macrophage	YWHAH
MNDA	0	1.36182496463225	0.669	0.079	0	Macrophage	MNDA
IFI30	0	1.35062441502333	0.552	0.063	0	Macrophage	IFI30
PLIN2	0	1.33942224351889	0.684	0.383	0	Macrophage	PLIN2
C5AR1	0	1.31330544888669	0.528	0.053	0	Macrophage	C5AR1
SERPINA11	0	1.3097032680269	0.76	0.303	0	Macrophage	SERPINA1
DAB2	0	1.30966289530045	0.589	0.139	0	Macrophage	DAB2
IER31	0	1.29113794923191	0.686	0.343	0	Macrophage	IER3
RP11-1143G9.4	0	1.28888109721904	0.414	0.034	0	Macrophage	RP11-1143G9.4
CD163	0	1.28471037833007	0.492	0.043	0	Macrophage	CD163
SOD2	0	1.28156975859096	0.73	0.463	0	Macrophage	SOD2
PLEK	0	1.27684001568096	0.677	0.153	0	Macrophage	PLEK
VIM	0	1.27365815861467	0.918	0.897	0	Macrophage	VIM
PLAC8	0	1.27074211534568	0.419	0.191	0	Macrophage	PLAC8
PLXDC2	0	1.26550621341989	0.632	0.064	0	Macrophage	PLXDC2
FCGR2B	0	1.26505530547229	0.396	0.055	0	Macrophage	FCGR2B
TREM2	0	1.2616888359439	0.478	0.035	0	Macrophage	TREM2
TREM1	0	1.26134243195103	0.565	0.072	0	Macrophage	TREM1
SGK1	0	1.25423051551223	0.641	0.325	0	Macrophage	SGK1
SAMHD1	0	1.25370346553847	0.699	0.278	0	Macrophage	SAMHD1
CAPG1	0	1.25029235733962	0.768	0.487	0	Macrophage	CAPG
ALOX5AP1	0	1.24570623123232	0.749	0.544	0	Macrophage	ALOX5AP
C1orf162	0	1.24509176865812	0.699	0.25	0	Macrophage	C1orf162
RAB31	0	1.24401665446246	0.658	0.127	0	Macrophage	RAB31
TIMP2	0	1.22855129472559	0.655	0.147	0	Macrophage	TIMP2
PPT1	0	1.22700840202443	0.687	0.297	0	Macrophage	PPT1
GSN	0	1.22486151802689	0.688	0.28	0	Macrophage	GSN
HCK	0	1.22006875436172	0.631	0.046	0	Macrophage	HCK
CXCL2	0	1.21826634019638	0.47	0.192	0	Macrophage	CXCL2
CTSC	0	1.21821857633882	0.776	0.612	0	Macrophage	CTSC
CSF1R	0	1.20452	0.604	0.03	0	Macrophage	CSF1R
CLEC5A	0	1.19913966201696	0.474	0.025	0	Macrophage	CLEC5A
GSTO1	0	1.19503274909604	0.739	0.489	0	Macrophage	GSTO1
ANXA5	0	1.19338539825625	0.778	0.555	0	Macrophage	ANXA5
MS4A4A	0	1.18282229973907	0.555	0.036	0	Macrophage	MS4A4A
MARCKS	0	1.18246210612978	0.62	0.164	0	Macrophage	MARCKS
CLEC7A	0	1.18002830459732	0.651	0.084	0	Macrophage	CLEC7A
LINC01272	0	1.17807087125229	0.465	0.044	0	Macrophage	LINC01272
AP2S1	0	1.16743013712243	0.733	0.445	0	Macrophage	AP2S1
KCTD12	0	1.16201841309631	0.615	0.079	0	Macrophage	KCTD12
UPP1	0	1.15053990283308	0.695	0.306	0	Macrophage	UPP1
CCDC88A	0	1.13969568088417	0.654	0.145	0	Macrophage	CCDC88A
ALOX51	0	1.13858767597007	0.663	0.135	0	Macrophage	ALOX5
LY86	0	1.13242217991576	0.625	0.064	0	Macrophage	LY86
HMOX1	0	1.13221796028984	0.506	0.087	0	Macrophage	HMOX1
CD86	0	1.13140958704552	0.59	0.042	0	Macrophage	CD86
TSPO	0	1.12782202315225	0.793	0.707	0	Macrophage	TSPO
CXCL16	0	1.11242224107554	0.644	0.211	0	Macrophage	CXCL16
OSM	0	1.1025998610987	0.349	0.101	0	Macrophage	OSM
SRGN1	0	1.07963114333655	0.864	0.806	0	Macrophage	SRGN
PYCARD	0	1.0775375895508	0.712	0.361	0	Macrophage	PYCARD
BCL2A1	0	1.07384216885002	0.64	0.19	0	Macrophage	BCL2A1
SLC7A7	0	1.07001777260397	0.581	0.041	0	Macrophage	SLC7A7
RASSF4	0	1.06801436065335	0.603	0.096	0	Macrophage	RASSF4
ASAH1	0	1.06169292840344	0.726	0.406	0	Macrophage	ASAH1
FCGR1A	0	1.0564473275922	0.531	0.021	0	Macrophage	FCGR1A
FOLR2	0	1.05565303535956	0.347	0.035	0	Macrophage	FOLR2
ITGB2	0	1.05213436294246	0.74	0.51	0	Macrophage	ITGB2
TMEM176A	0	1.04272841247863	0.537	0.13	0	Macrophage	TMEM176A
LIPA	0	1.04026	0.57	0.213	0	Macrophage	LIPA
RNF130	0	1.03764305472314	0.67	0.19	0	Macrophage	RNF130
ATP6V1F	0	1.03668311397753	0.752	0.549	0	Macrophage	ATP6V1F
SNX10	0	1.03358401322338	0.649	0.186	0	Macrophage	SNX10
FAM26F	0	1.03199508544217	0.422	0.046	0	Macrophage	FAM26F
GRINA	0	1.03044449638695	0.663	0.239	0	Macrophage	GRINA
AP1S2	0	1.03040644222688	0.64	0.235	0	Macrophage	AP1S2
PLBD1	0	1.02878558103487	0.557	0.057	0	Macrophage	PLBD1
TKT	0	1.02467067226641	0.74	0.493	0	Macrophage	TKT
LITAF	0	1.01776976022107	0.756	0.508	0	Macrophage	LITAF
ATP6V0B	0	1.01711494929021	0.757	0.542	0	Macrophage	ATP6V0B
H2AFY	0	1.0121213550563	0.751	0.467	0	Macrophage	H2AFY
TUBA1B	0	1.0103405011394	0.807	0.646	0	Macrophage	TUBA1B
LTA4H	0	1.00379324483054	0.601	0.28	0	Macrophage	LTA4H
LAIR1	0	1.00327520440868	0.601	0.12	0	Macrophage	LAIR1
HBG2	1.47176731044683e-90	1.14567065684824	0.351	0.268	4.88023322471066e-86	Macrophage	HBG2
MGP	0	5.22634767161412	0.924	0.167	0	Fibroblast	MGP
COL3A1	0	5.13290134859968	0.866	0.04	0	Fibroblast	COL3A1
COL1A1	0	5.11622511123473	0.824	0.101	0	Fibroblast	COL1A1
LUM	0	5.0542691811534	0.767	0.045	0	Fibroblast	LUM
COL1A2	0	5.04828956848787	0.909	0.037	0	Fibroblast	COL1A2
DCN	0	5.00691946208496	0.897	0.035	0	Fibroblast	DCN
IGFBP7	0	4.67679353428758	0.959	0.211	0	Fibroblast	IGFBP7
TAGLN	0	4.43991777297836	0.834	0.071	0	Fibroblast	TAGLN
A2M	0	4.40445431105605	0.87	0.155	0	Fibroblast	A2M
SPARC	0	4.19122867938749	0.921	0.1	0	Fibroblast	SPARC
CALD1	0	4.16385126168288	0.951	0.042	0	Fibroblast	CALD1
BGN	0	4.09287975809238	0.918	0.026	0	Fibroblast	BGN
COL6A3	0	4.07230329885159	0.802	0.035	0	Fibroblast	COL6A3
ACTA2	0	3.92277494074473	0.738	0.085	0	Fibroblast	ACTA2
PTGDS	0	3.79313762080845	0.586	0.049	0	Fibroblast	PTGDS
FN11	0	3.78307331802043	0.903	0.282	0	Fibroblast	FN1
TIMP11	0	3.72967621873948	0.962	0.554	0	Fibroblast	TIMP1
COL6A2	0	3.60227877940603	0.898	0.053	0	Fibroblast	COL6A2
SPARCL1	0	3.50624880047087	0.894	0.062	0	Fibroblast	SPARCL1
TIMP3	0	3.43350481784715	0.823	0.101	0	Fibroblast	TIMP3
AEBP1	0	3.40725	0.844	0.024	0	Fibroblast	AEBP1
RARRES2	0	3.38659500687918	0.834	0.07	0	Fibroblast	RARRES2
C11orf96	0	3.37595527125167	0.824	0.15	0	Fibroblast	C11orf96
POSTN	0	3.32427608821026	0.459	0.016	0	Fibroblast	POSTN
C1S	0	3.27988693575816	0.849	0.067	0	Fibroblast	C1S
IGFBP5	0	3.21022695389214	0.572	0.023	0	Fibroblast	IGFBP5
FBLN1	0	3.19124945094302	0.657	0.023	0	Fibroblast	FBLN1
MYL9	0	3.15840572277383	0.865	0.115	0	Fibroblast	MYL9
C1R	0	3.15255597796275	0.867	0.096	0	Fibroblast	C1R
TPM2	0	3.13100239952464	0.846	0.051	0	Fibroblast	TPM2
MMP2	0	3.12611143585853	0.751	0.046	0	Fibroblast	MMP2
NBL1	0	2.94321880516195	0.844	0.082	0	Fibroblast	NBL1
COL6A1	0	2.91965276026623	0.849	0.061	0	Fibroblast	COL6A1
MFAP4	0	2.71910319837442	0.713	0.006	0	Fibroblast	MFAP4
COL4A1	0	2.70326135436474	0.74	0.026	0	Fibroblast	COL4A1
CYR61	0	2.70093811325862	0.574	0.122	0	Fibroblast	CYR61
COL4A2	0	2.68756486646468	0.787	0.029	0	Fibroblast	COL4A2
MYH11	0	2.67504978945199	0.35	0.021	0	Fibroblast	MYH11
CCDC80	0	2.67428663637291	0.674	0.021	0	Fibroblast	CCDC80
CTGF	0	2.66795868296339	0.591	0.058	0	Fibroblast	CTGF
TPM1	0	2.66560753282393	0.891	0.278	0	Fibroblast	TPM1
LTBP2	0	2.6564417201409	0.688	0.018	0	Fibroblast	LTBP2
COL8A1	0	2.65527015549729	0.608	0.062	0	Fibroblast	COL8A1
PDGFRB	0	2.5818115809062	0.724	0.013	0	Fibroblast	PDGFRB
SERPING1	0	2.55245385561314	0.862	0.207	0	Fibroblast	SERPING1
SFRP2	0	2.52909972193787	0.317	0.005	0	Fibroblast	SFRP2
MYLK	0	2.5244797861295	0.803	0.031	0	Fibroblast	MYLK
CTHRC1	0	2.49858938926749	0.507	0.028	0	Fibroblast	CTHRC1
C7	0	2.4952170712808	0.469	0.011	0	Fibroblast	C7
CDH11	0	2.44859810049727	0.684	0.009	0	Fibroblast	CDH11
PALLD	0	2.44336810306366	0.775	0.098	0	Fibroblast	PALLD
MMP11	0	2.4405087243929	0.324	0.018	0	Fibroblast	MMP11
COL5A2	0	2.42159446367168	0.723	0.01	0	Fibroblast	COL5A2
THY1	0	2.42127424689955	0.645	0.01	0	Fibroblast	THY1
ITGBL1	0	2.38396291757222	0.574	0.004	0	Fibroblast	ITGBL1
ELN	0	2.35714446620551	0.6	0.017	0	Fibroblast	ELN
COL5A1	0	2.34082741516256	0.702	0.023	0	Fibroblast	COL5A1
EMILIN1	0	2.30673097442639	0.74	0.019	0	Fibroblast	EMILIN1
PCOLCE	0	2.29922121172215	0.755	0.04	0	Fibroblast	PCOLCE
PRELP	0	2.2446277657082	0.685	0.005	0	Fibroblast	PRELP
ADH1B	0	2.22894246735024	0.394	0.004	0	Fibroblast	ADH1B
SERPINF1	0	2.22101420872907	0.613	0.101	0	Fibroblast	SERPINF1
DST	0	2.19144578631068	0.838	0.163	0	Fibroblast	DST
NR2F2	0	2.17742972557464	0.744	0.078	0	Fibroblast	NR2F2
NR2F1	0	2.17480200884925	0.682	0.011	0	Fibroblast	NR2F1
NNMT1	0	2.16145022670252	0.737	0.12	0	Fibroblast	NNMT
SFRP4	0	2.15812825689338	0.392	0.005	0	Fibroblast	SFRP4
TGM2	0	2.15420754180329	0.645	0.151	0	Fibroblast	TGM2
ASPN	0	2.13292911572263	0.516	0.003	0	Fibroblast	ASPN
FSTL1	0	2.12694592165049	0.773	0.056	0	Fibroblast	FSTL1
FILIP1L	0	2.1244382024175	0.754	0.138	0	Fibroblast	FILIP1L
SELM	0	2.10979057223853	0.78	0.291	0	Fibroblast	SELM
COL10A1	0	2.10538	0.408	0.004	0	Fibroblast	COL10A1
IFITM31	0	2.09691645261595	0.942	0.458	0	Fibroblast	IFITM3
RARRES1	0	2.09523845224696	0.52	0.034	0	Fibroblast	RARRES1
CFH	0	2.07479496078673	0.739	0.113	0	Fibroblast	CFH
ISLR	0	2.06734754238329	0.613	0.006	0	Fibroblast	ISLR
MXRA8	0	2.03058966070478	0.745	0.038	0	Fibroblast	MXRA8
TCF41	0	2.02238513425932	0.817	0.151	0	Fibroblast	TCF4
LTBP1	0	1.99126841929059	0.662	0.015	0	Fibroblast	LTBP1
LHFP	0	1.97842377434806	0.609	0.05	0	Fibroblast	LHFP
PPP1R14A	0	1.97602890500859	0.572	0.028	0	Fibroblast	PPP1R14A
PDLIM3	0	1.96955785149704	0.705	0.027	0	Fibroblast	PDLIM3
EGFL6	0	1.96041286339164	0.421	0.008	0	Fibroblast	EGFL6
THBS2	0	1.95827410298827	0.561	0.005	0	Fibroblast	THBS2
PLAC9	0	1.95613668851112	0.646	0.006	0	Fibroblast	PLAC9
UACA	0	1.93393359639033	0.736	0.068	0	Fibroblast	UACA
FBN1	0	1.90727819095347	0.682	0.01	0	Fibroblast	FBN1
SERPINE1	0	1.90623964253258	0.397	0.042	0	Fibroblast	SERPINE1
SOD3	0	1.88608851481092	0.65	0.109	0	Fibroblast	SOD3
VCAN1	0	1.84997307675935	0.668	0.158	0	Fibroblast	VCAN
LRP1	0	1.84852823399352	0.759	0.172	0	Fibroblast	LRP1
CAMK2N1	0	1.84149807246982	0.68	0.042	0	Fibroblast	CAMK2N1
CCDC102B	0	1.83459853317087	0.545	0.027	0	Fibroblast	CCDC102B
TBX2	0	1.82622821908755	0.671	0.008	0	Fibroblast	TBX2
LTBP4	0	1.82582778686807	0.736	0.155	0	Fibroblast	LTBP4
MYH10	0	1.82552747682832	0.657	0.063	0	Fibroblast	MYH10
CPE	0	1.82017200408085	0.536	0.048	0	Fibroblast	CPE
CYP1B1	0	1.81440595861977	0.412	0.059	0	Fibroblast	CYP1B1
PRRX1	0	1.8105333123777	0.67	0.005	0	Fibroblast	PRRX1
MFGE8	0	1.77978318939072	0.737	0.11	0	Fibroblast	MFGE8
PMEPA1	0	1.77559489661532	0.704	0.233	0	Fibroblast	PMEPA1
COL18A1	0	1.77534	0.642	0.098	0	Fibroblast	COL18A1
SULF1	0	1.76446100343357	0.475	0.019	0	Fibroblast	SULF1
PTRF	0	1.74937615297926	0.724	0.092	0	Fibroblast	PTRF
IGFBP3	0	1.73329146173669	0.302	0.039	0	Fibroblast	IGFBP3
MXRA5	0	1.71117818254917	0.561	0.005	0	Fibroblast	MXRA5
FHL1	0	1.70337150923805	0.627	0.064	0	Fibroblast	FHL1
SPTBN1	0	1.69353692377021	0.812	0.322	0	Fibroblast	SPTBN1
ANTXR1	0	1.68415831709771	0.681	0.054	0	Fibroblast	ANTXR1
LAMB1	0	1.68331353775294	0.694	0.016	0	Fibroblast	LAMB1
HTRA3	0	1.67968410489964	0.466	0.006	0	Fibroblast	HTRA3
SEPP1	0	1.67548950596423	0.684	0.157	0	Fibroblast	SEPP1
PTMS	0	1.67479772011991	0.885	0.425	0	Fibroblast	PTMS
FMO2	0	1.67194168167202	0.492	0.01	0	Fibroblast	FMO2
C10orf10	0	1.64311047146422	0.437	0.061	0	Fibroblast	C10orf10
NFIB	0	1.63848526091467	0.743	0.113	0	Fibroblast	NFIB
CAV1	0	1.62886635077705	0.646	0.108	0	Fibroblast	CAV1
PMP221	0	1.62597151317005	0.751	0.194	0	Fibroblast	PMP22
CTSK	0	1.60763346474352	0.528	0.038	0	Fibroblast	CTSK
IGFBP4	0	1.60389752966842	0.687	0.231	0	Fibroblast	IGFBP4
TIMP21	0	1.59959121594692	0.82	0.25	0	Fibroblast	TIMP2
DPYSL3	0	1.59931751870723	0.634	0.037	0	Fibroblast	DPYSL3
GPX3	0	1.59914939136025	0.571	0.146	0	Fibroblast	GPX3
COL14A1	0	1.59392560204163	0.496	0.005	0	Fibroblast	COL14A1
HTRA1	0	1.59234376858437	0.602	0.095	0	Fibroblast	HTRA1
FRZB	0	1.58663139738844	0.552	0.004	0	Fibroblast	FRZB
ENAH	0	1.56713901412089	0.722	0.121	0	Fibroblast	ENAH
CNN3	0	1.56525352156802	0.792	0.156	0	Fibroblast	CNN3
DKK3	0	1.56321130424059	0.639	0.027	0	Fibroblast	DKK3
NOTCH3	0	1.56179364450887	0.501	0.034	0	Fibroblast	NOTCH3
MARCKS1	0	1.55305271282583	0.796	0.256	0	Fibroblast	MARCKS
LMCD1	0	1.55248810658602	0.633	0.07	0	Fibroblast	LMCD1
MOXD1	0	1.54415725398512	0.501	0.006	0	Fibroblast	MOXD1
ITGA1	0	1.5439091133226	0.697	0.112	0	Fibroblast	ITGA1
LAMA4	0	1.5389179086837	0.709	0.018	0	Fibroblast	LAMA4
F2R	0	1.53003426142495	0.581	0.086	0	Fibroblast	F2R
PLEKHH2	0	1.52777316498537	0.586	0.037	0	Fibroblast	PLEKHH2
AKAP121	0	1.51957163727985	0.6	0.037	0	Fibroblast	AKAP12
SEPT11	0	1.51791215738006	0.76	0.292	0	Fibroblast	SEPT11
INMT	0	1.51309142246091	0.448	0.008	0	Fibroblast	INMT
ACTN1	0	1.49584446995379	0.764	0.242	0	Fibroblast	ACTN1
S100A13	0	1.49423330354353	0.746	0.28	0	Fibroblast	S100A13
INHBA	0	1.49378137263726	0.489	0.095	0	Fibroblast	INHBA
SCN7A1	0	1.48867954413866	0.587	0.018	0	Fibroblast	SCN7A
CRISPLD2	0	1.47723747682809	0.543	0.019	0	Fibroblast	CRISPLD2
SSPN	0	1.45150955549315	0.622	0.075	0	Fibroblast	SSPN
THBS1	0	1.44958763996551	0.546	0.105	0	Fibroblast	THBS1
KANK2	0	1.43349074806768	0.692	0.072	0	Fibroblast	KANK2
PLXDC21	0	1.43278741639251	0.682	0.181	0	Fibroblast	PLXDC2
SPRY1	0	1.42545372598849	0.666	0.165	0	Fibroblast	SPRY1
GUCY1A2	0	1.41776775450126	0.423	0.002	0	Fibroblast	GUCY1A2
LAMA2	0	1.40407242929117	0.563	0.008	0	Fibroblast	LAMA2
MRC2	0	1.40349881091758	0.645	0.107	0	Fibroblast	MRC2
GAS6	0	1.39017375470514	0.692	0.161	0	Fibroblast	GAS6
EMP1	0	1.38794380518717	0.655	0.169	0	Fibroblast	EMP1
MFAP2	0	1.3659151621838	0.538	0.013	0	Fibroblast	MFAP2
ANGPT1	0	1.36098193052673	0.533	0.003	0	Fibroblast	ANGPT1
EFEMP2	0	1.35287905410094	0.685	0.06	0	Fibroblast	EFEMP2
PRKCDBP	0	1.34880930098999	0.628	0.078	0	Fibroblast	PRKCDBP
RBMS3	0	1.34445386731384	0.639	0.043	0	Fibroblast	RBMS3
MDK1	0	1.34124602123549	0.725	0.209	0	Fibroblast	MDK
PDGFRA	0	1.34057807876642	0.573	0.005	0	Fibroblast	PDGFRA
CYGB	0	1.33791649795297	0.507	0.025	0	Fibroblast	CYGB
TCF21	0	1.33676768971644	0.473	0.002	0	Fibroblast	TCF21
SH3PXD2A	0	1.32721073851433	0.642	0.164	0	Fibroblast	SH3PXD2A
ABI3BP	0	1.32047121802125	0.511	0.009	0	Fibroblast	ABI3BP
CALU	0	1.31658446838129	0.764	0.315	0	Fibroblast	CALU
CRIP2	0	1.31621954431763	0.69	0.148	0	Fibroblast	CRIP2
PTN	0	1.31148462922196	0.306	0.009	0	Fibroblast	PTN
SLIT2	0	1.30991571766156	0.515	0.016	0	Fibroblast	SLIT2
FBLN2	0	1.29213573322531	0.465	0.018	0	Fibroblast	FBLN2
TGFB1I1	0	1.29074836374066	0.618	0.05	0	Fibroblast	TGFB1I1
FERMT2	0	1.28601458965808	0.7	0.091	0	Fibroblast	FERMT2
COX7A1	0	1.28518811892236	0.628	0.018	0	Fibroblast	COX7A1
AOC3	0	1.28501036023955	0.567	0.011	0	Fibroblast	AOC3
CARMN	0	1.28330991323676	0.358	0.002	0	Fibroblast	CARMN
GEM	0	1.28157004826994	0.572	0.115	0	Fibroblast	GEM
EPB41L2	0	1.27852157912376	0.683	0.148	0	Fibroblast	EPB41L2
PODN	0	1.27834153894584	0.555	0.012	0	Fibroblast	PODN
GUCY1A3	0	1.27147940100625	0.582	0.047	0	Fibroblast	GUCY1A3
ADAMTS1	0	1.26743569876537	0.338	0.055	0	Fibroblast	ADAMTS1
LOXL1	0	1.26451559190242	0.536	0.017	0	Fibroblast	LOXL1
NPNT	0	1.26176589690533	0.481	0.061	0	Fibroblast	NPNT
SPON2	0	1.25837712788333	0.492	0.064	0	Fibroblast	SPON2
ITGA8	0	1.25815781304495	0.486	0.005	0	Fibroblast	ITGA8
PPFIBP1	0	1.25015111477847	0.652	0.104	0	Fibroblast	PPFIBP1
HMCN1	0	1.24742522275223	0.509	0.018	0	Fibroblast	HMCN1
FAP	0	1.24310199515855	0.493	0.004	0	Fibroblast	FAP
PPIC	0	1.24219414184429	0.685	0.151	0	Fibroblast	PPIC
PLS31	0	1.23343449702829	0.721	0.174	0	Fibroblast	PLS3
ITGB5	0	1.23011334210921	0.634	0.101	0	Fibroblast	ITGB5
EDNRA	0	1.22855139496873	0.541	0.015	0	Fibroblast	EDNRA
DDR2	0	1.22361611383788	0.617	0.016	0	Fibroblast	DDR2
ROBO2	0	1.22025993292463	0.389	0.004	0	Fibroblast	ROBO2
TNS1	0	1.21721616356033	0.69	0.165	0	Fibroblast	TNS1
FGFR1	0	1.21530384319918	0.588	0.085	0	Fibroblast	FGFR1
COL12A1	0	1.19872620643523	0.327	0.01	0	Fibroblast	COL12A1
IL1R1	0	1.18990155315749	0.611	0.159	0	Fibroblast	IL1R1
NID1	0	1.18485913433011	0.534	0.026	0	Fibroblast	NID1
PKIG	0	1.18189981304683	0.664	0.099	0	Fibroblast	PKIG
PIEZO2	0	1.17875194177229	0.429	0.004	0	Fibroblast	PIEZO2
EVA1B	0	1.17088335237017	0.681	0.16	0	Fibroblast	EVA1B
GPC3	0	1.16767797484344	0.399	0.041	0	Fibroblast	GPC3
LMOD1	0	1.16584497774194	0.354	0.001	0	Fibroblast	LMOD1
FKBP10	0	1.16440706601318	0.598	0.016	0	Fibroblast	FKBP10
CRYAB	0	1.16374095029984	0.471	0.022	0	Fibroblast	CRYAB
RND3	0	1.16253885056973	0.536	0.08	0	Fibroblast	RND3
HGF	0	1.16041206372228	0.496	0.034	0	Fibroblast	HGF
FBLN5	0	1.15904494873463	0.531	0.075	0	Fibroblast	FBLN5
CSRP2	0	1.15359098418584	0.458	0.022	0	Fibroblast	CSRP2
VCAM1	0	1.14986853872549	0.397	0.029	0	Fibroblast	VCAM1
MAP1B	0	1.14021955342796	0.483	0.032	0	Fibroblast	MAP1B
TMEM119	0	1.13633516007881	0.476	0.004	0	Fibroblast	TMEM119
HSPG2	0	1.13458886727234	0.634	0.149	0	Fibroblast	HSPG2
FGF7	0	1.13379992615031	0.418	0.02	0	Fibroblast	FGF7
C9orf3	0	1.13294269674501	0.638	0.096	0	Fibroblast	C9orf3
FAM114A1	0	1.1319182481009	0.64	0.112	0	Fibroblast	FAM114A1
TFPI1	0	1.12820552736626	0.647	0.137	0	Fibroblast	TFPI
APP	0	1.12793501334982	0.783	0.304	0	Fibroblast	APP
ADAMTSL2	0	1.12748608246251	0.514	0.009	0	Fibroblast	ADAMTSL2
TSPAN8	0	1.12557494166023	0.363	0.052	0	Fibroblast	TSPAN8
LSAMP	0	1.10999104175247	0.488	0.025	0	Fibroblast	LSAMP
NEXN	0	1.10008981678847	0.466	0.038	0	Fibroblast	NEXN
ZCCHC24	0	1.09883274632588	0.565	0.054	0	Fibroblast	ZCCHC24
FBLIM1	0	1.09602942324671	0.56	0.036	0	Fibroblast	FBLIM1
RAMP1	0	1.08713294156111	0.457	0.092	0	Fibroblast	RAMP1
PDLIM7	0	1.08670631605951	0.631	0.181	0	Fibroblast	PDLIM7
ITPRIPL2	0	1.06599861954043	0.653	0.208	0	Fibroblast	ITPRIPL2
ENG	0	1.06431864716059	0.649	0.185	0	Fibroblast	ENG
MMP14	0	1.06235868013122	0.564	0.114	0	Fibroblast	MMP14
ECM2	0	1.06015666383713	0.544	0.002	0	Fibroblast	ECM2
CYBRD1	0	1.06005147634384	0.666	0.165	0	Fibroblast	CYBRD1
OLFML3	0	1.05810872423072	0.528	0.029	0	Fibroblast	OLFML3
C8orf41	0	1.05668003733654	0.534	0.124	0	Fibroblast	C8orf4
DPT	0	1.05098673181093	0.37	0.001	0	Fibroblast	DPT
PHLDB1	0	1.04682810472056	0.568	0.079	0	Fibroblast	PHLDB1
CLEC11A	0	1.04274604111799	0.606	0.122	0	Fibroblast	CLEC11A
MEG3	0	1.04257540176582	0.318	0.005	0	Fibroblast	MEG3
VCL	0	1.02827475663757	0.638	0.153	0	Fibroblast	VCL
CD248	0	1.02795268485605	0.434	0.006	0	Fibroblast	CD248
RUNX1T1	0	1.02452006848867	0.52	0.005	0	Fibroblast	RUNX1T1
PDE5A	0	1.02256801002632	0.495	0.011	0	Fibroblast	PDE5A
SYNPO2	0	1.02123963350931	0.353	0.01	0	Fibroblast	SYNPO2
ID4	0	1.0201897714106	0.428	0.06	0	Fibroblast	ID4
FXYD1	0	1.01590883283946	0.502	0.054	0	Fibroblast	FXYD1
PLPP3	0	1.01407829913508	0.5	0.104	0	Fibroblast	PLPP3
COL16A1	0	1.01189350338266	0.513	0.028	0	Fibroblast	COL16A1
PLTP	0	1.00971908943869	0.635	0.148	0	Fibroblast	PLTP
RCN3	0	1.00784459541931	0.516	0.034	0	Fibroblast	RCN3
ZNF503	0	1.00740714372415	0.534	0.112	0	Fibroblast	ZNF503
ABCA8	0	1.0066758652794	0.391	0.002	0	Fibroblast	ABCA8
GOLIM4	2.056995932874e-306	1.09590909083861	0.712	0.263	6.8207928138169e-302	Fibroblast	GOLIM4
LIMCH1	8.04754997035403e-305	1.37995109417881	0.562	0.153	2.66848709466969e-300	Fibroblast	LIMCH1
LXN	8.81315460859863e-304	1.21834264790778	0.449	0.101	2.92235393666522e-299	Fibroblast	LXN
ENC1	3.69705429637668e-298	1.19863188699266	0.505	0.126	1.22590623413554e-293	Fibroblast	ENC1
RGS3	1.6261401781958e-287	1.08486684915738	0.515	0.134	5.39211821687947e-283	Fibroblast	RGS3
SEMA3C	3.18186621071827e-285	1.01383673809402	0.401	0.085	1.05507501681207e-280	Fibroblast	SEMA3C
SERPINH1	2.91538620513777e-281	1.20183248121949	0.735	0.281	9.66712911761632e-277	Fibroblast	SERPINH1
RRAS	2.45850056307441e-280	1.05365402240347	0.674	0.249	8.15214201709843e-276	Fibroblast	RRAS
LIMA1	2.22235359046047e-279	1.28017487616226	0.738	0.305	7.36910227060786e-275	Fibroblast	LIMA1
ITGB1	1.09605825167244e-277	1.55900285174486	0.899	0.636	3.63441955672064e-273	Fibroblast	ITGB1
SOX41	1.28541645520773e-275	1.28875329978805	0.744	0.283	4.26231242382331e-271	Fibroblast	SOX4
LPP	7.09538226131094e-271	1.40504056318556	0.765	0.329	2.35275780402809e-266	Fibroblast	LPP
CSRP1	1.40682145768946e-262	1.49908534399773	0.747	0.342	4.66487927155247e-258	Fibroblast	CSRP1
NFIC	6.87236330485037e-262	1.09870577990189	0.75	0.342	2.27880694825534e-257	Fibroblast	NFIC
GSN1	2.38651944253766e-261	1.53387021677471	0.827	0.362	7.91345981951064e-257	Fibroblast	GSN
TMEM176A1	8.93879631973509e-256	1.19556136500241	0.632	0.213	2.96401547166096e-251	Fibroblast	TMEM176A
ADIRF1	3.99186552523756e-252	1.89482682042164	0.508	0.137	1.32366268951352e-247	Fibroblast	ADIRF
LAPTM4A1	7.68638686843995e-251	1.13971821662987	0.876	0.552	2.548729021706e-246	Fibroblast	LAPTM4A
IGFBP6	5.7694777904756e-244	1.08413306728546	0.343	0.068	1.9131011405438e-239	Fibroblast	IGFBP6
LGALS11	1.33303913735461e-236	1.40191364380758	0.944	0.646	4.42022447555415e-232	Fibroblast	LGALS1
YBX3	7.18261733592102e-231	1.01555762388302	0.767	0.337	2.38168408241805e-226	Fibroblast	YBX3
CD81	2.28774452668959e-228	1.26050064020938	0.919	0.738	7.58593207605002e-224	Fibroblast	CD81
SPATS2L	4.243792753877e-223	1.10931950451378	0.717	0.324	1.40719923925807e-218	Fibroblast	SPATS2L
IL6ST	7.08752619349783e-217	1.01593236824429	0.784	0.377	2.35015281050195e-212	Fibroblast	IL6ST
RRBP11	2.26825277845509e-211	1.17259748895089	0.793	0.441	7.52129938807923e-207	Fibroblast	RRBP1
CCL21	2.77290710130617e-208	1.9881842987922	0.496	0.156	9.19468265722113e-204	Fibroblast	CCL2
TACC1	5.14302896954218e-205	1.16515936524179	0.811	0.469	1.70537697601049e-200	Fibroblast	TACC1
FLNA	1.39160914991873e-201	1.30004288685835	0.884	0.591	4.61443678021552e-197	Fibroblast	FLNA
APOD	2.49088357560019e-200	1.07911016762408	0.384	0.094	8.25952084833267e-196	Fibroblast	APOD
TSC22D12	9.70397466843606e-200	1.06284756073908	0.741	0.32	3.21774096030671e-195	Fibroblast	TSC22D1
RAB13	2.44711371111701e-199	1.06422228025821	0.643	0.266	8.11438435469291e-195	Fibroblast	RAB13
DSTN1	3.33185241569089e-198	1.34664509807092	0.888	0.54	1.10480894251894e-193	Fibroblast	DSTN
LBH	2.91362716017276e-193	1.27501421486386	0.767	0.374	9.66129630041686e-189	Fibroblast	LBH
MT2A	6.50508685685831e-185	1.7243282674544	0.865	0.554	2.15702175086565e-180	Fibroblast	MT2A
ID3	1.80048258155117e-179	1.26215827896099	0.67	0.298	5.97022019216553e-175	Fibroblast	ID3
CEBPD1	3.12513744796447e-170	1.35259308144462	0.791	0.394	1.03626432637054e-165	Fibroblast	CEBPD
MT1E1	1.29714694503649e-168	1.00499879729905	0.67	0.279	4.30120955504649e-164	Fibroblast	MT1E
IGFBP21	1.35245461704442e-149	1.11952665182708	0.492	0.18	4.48460426465758e-145	Fibroblast	IGFBP2
TPM4	8.27920577069027e-141	1.00495969097922	0.856	0.603	2.74530184150319e-136	Fibroblast	TPM4
CXCL141	8.69213720452196e-134	1.37571455951155	0.431	0.155	2.88222577564744e-129	Fibroblast	CXCL14
MACF1	1.16614708376407e-128	1.29073131839664	0.818	0.592	3.86682711505328e-124	Fibroblast	MACF1
C31	3.80618186663309e-127	2.23606505017364	0.481	0.212	1.26209184515687e-122	Fibroblast	C3
EGR11	3.44655470843039e-91	1.19294966295704	0.658	0.415	1.14284307576843e-86	Fibroblast	EGR1
CFD1	2.65973383725926e-68	1.81871145193349	0.478	0.254	8.81941143096798e-64	Fibroblast	CFD
RGS16	3.09867088883886e-62	1.22631678939438	0.486	0.271	1.02748828003008e-57	Fibroblast	RGS16
CLU2	7.25808147848086e-30	1.05996481865315	0.496	0.318	2.40670723744947e-25	Fibroblast	CLU
CCL22	0	4.25985114213228	0.734	0.025	0	DC	CCL22
FSCN1	0	4.08586187404647	0.983	0.08	0	DC	FSCN1
CCL19	0	3.4011444246878	0.838	0.024	0	DC	CCL19
IDO1	0	2.25693375494314	0.642	0.021	0	DC	IDO1
TNFRSF11B	0	2.00683722338948	0.555	0.005	0	DC	TNFRSF11B
EBI3	0	1.95996738484449	0.671	0.036	0	DC	EBI3
GPR157	0	1.83588237586647	0.879	0.058	0	DC	GPR157
TUBB2B	0	1.83211096320319	0.549	0.008	0	DC	TUBB2B
TSPAN33	0	1.66237944871271	0.913	0.077	0	DC	TSPAN33
CD1E	0	1.64153406003339	0.607	0.038	0	DC	CD1E
CD274	0	1.53224292028819	0.884	0.08	0	DC	CD274
SLCO5A1	0	1.48892298774907	0.902	0.01	0	DC	SLCO5A1
AOC1	0	1.38304489367872	0.555	0.026	0	DC	AOC1
LRRK1	0	1.35420565080471	0.884	0.077	0	DC	LRRK1
TNFRSF11A	0	1.25989041353248	0.705	0.029	0	DC	TNFRSF11A
BATF3	0	1.2275759411586	0.723	0.053	0	DC	BATF3
NAV1	0	1.15535714202139	0.844	0.081	0	DC	NAV1
UBD	0	1.14595986190587	0.688	0.023	0	DC	UBD
ARHGAP22	0	1.11137262336018	0.711	0.047	0	DC	ARHGAP22
ANKRD33B	0	1.10967494875519	0.809	0.02	0	DC	ANKRD33B
HMSD	0	1.06772963973055	0.757	0.01	0	DC	HMSD
BCL2L14	0	1.03660827979414	0.699	0.015	0	DC	BCL2L14
IL15	0	1.02539080222128	0.786	0.065	0	DC	IL15
TREML1	0	1.01780284589372	0.607	0.009	0	DC	TREML1
LAD1	1.95715277179641e-307	1.44381398511167	0.879	0.09	6.4897228759997e-303	DC	LAD1
CCL17	5.40184610020654e-306	4.96365793937349	0.717	0.06	1.79119814836749e-301	DC	CCL17
LGALS2	3.23700226605656e-303	1.8405098832296	0.694	0.054	1.07335758140169e-298	DC	LGALS2
CD80	1.71038945763194e-284	1.34388620961498	0.757	0.071	5.67148040256176e-280	DC	CD80
CSF2RA	1.44406475597585e-259	2.43072757597469	0.954	0.143	4.78837432434031e-255	DC	CSF2RA
LAMP31	9.63194864634665e-243	2.4656874669865	0.994	0.155	3.19385785164209e-238	DC	LAMP3
TFPI2	2.04928255703347e-238	2.05249440505553	0.329	0.015	6.79521603086727e-234	DC	TFPI2
NRP2	1.10765903925966e-234	2.3315557761558	0.925	0.145	3.67288660828111e-230	DC	NRP2
CLIC2	1.94297820298744e-231	1.39766823957343	0.931	0.141	6.44272142328604e-227	DC	CLIC2
LY75	1.44695938189226e-229	1.67721703142342	0.896	0.129	4.79797261441653e-225	DC	LY75
POGLUT1	6.99814407488259e-223	1.4520313386482	0.902	0.13	2.32051459379032e-218	DC	POGLUT1
PPP1R14A1	1.97487370342509e-219	1.04264316387504	0.48	0.035	6.54848371318726e-215	DC	PPP1R14A
CCR7	2.88153494607995e-215	2.81555142507557	0.936	0.159	9.55488172770651e-211	DC	CCR7
TRIP10	1.5997748722124e-213	1.03210906218959	0.769	0.097	5.3046934987691e-209	DC	TRIP10
NET1	1.14018861238541e-212	1.86416214768658	0.925	0.157	3.78075141980878e-208	DC	NET1
ADRBK2	2.62643430864843e-211	1.30225472746168	0.89	0.139	8.70899352404732e-207	DC	ADRBK2
SERPINF11	2.69786577227082e-209	1.13949943932986	0.821	0.106	8.94585311427281e-205	DC	SERPINF1
CD861	1.74586909925312e-208	1.92186376104149	0.948	0.16	5.78912734621341e-204	DC	CD86
IRF4	6.33485388416377e-208	1.32289055392092	0.827	0.109	2.10057419944987e-203	DC	IRF4
RASSF41	5.44767886669312e-201	2.95186615497601	0.977	0.205	1.80639583540677e-196	DC	RASSF4
CERS6	6.61396513571103e-196	1.41018187443668	0.913	0.165	2.19312469935042e-191	DC	CERS6
BASP11	1.45406164397335e-190	2.83470347573171	0.994	0.22	4.82152300525124e-186	DC	BASP1
SNN	5.55068206358264e-187	1.10441726046228	0.861	0.139	1.84055066546337e-182	DC	SNN
IL4I1	6.9433010899588e-187	1.45304519049459	0.879	0.136	2.30232920841944e-182	DC	IL4I1
ETV3	1.50691580258399e-186	1.63897913669627	0.925	0.175	4.99678210978827e-182	DC	ETV3
DAPP1	1.03785035652339e-182	2.35543276533315	0.971	0.228	3.4414079971959e-178	DC	DAPP1
ARHGAP10	9.28144698078861e-182	1.49833803375704	0.896	0.165	3.0776350043597e-177	DC	ARHGAP10
TNFAIP2	2.00455560860944e-181	2.48690389337333	0.96	0.198	6.64690594258804e-177	DC	TNFAIP2
ANTXR2	4.69293573931108e-172	1.2109758118915	0.902	0.16	1.55613056179816e-167	DC	ANTXR2
MARCKSL1	1.90620604214619e-166	3.67036430546895	0.988	0.281	6.32078861515256e-162	DC	MARCKSL1
MARCKS2	1.67609199361902e-161	2.88886244847246	0.977	0.262	5.55775344164129e-157	DC	MARCKS
RASSF2	4.74410787103374e-161	1.19682723795231	0.925	0.175	1.57309872895608e-156	DC	RASSF2
FAM49A	1.49534953645562e-159	1.11174021797423	0.815	0.144	4.9584295279332e-155	DC	FAM49A
MOB1B	1.36850445197778e-156	1.11567739554876	0.844	0.157	4.53782391231312e-152	DC	MOB1B
KDM2B	3.28160110454954e-154	1.31104377541291	0.867	0.17	1.08814611025758e-149	DC	KDM2B
CSF2RB1	3.55982980182744e-154	1.10283311239729	0.844	0.152	1.18040396398796e-149	DC	CSF2RB
GRASP	4.22871313890877e-147	1.29256556722482	0.803	0.14	1.40219898973076e-142	DC	GRASP
BCL2L11	9.54983750168275e-143	1.37154724875476	0.832	0.168	3.16663061718298e-138	DC	BCL2L11
RUFY3	1.34263127224022e-141	1.28191564085752	0.89	0.197	4.45203103562133e-137	DC	RUFY3
CD401	2.89379063634623e-138	1.87741753659584	0.873	0.206	9.59552037106048e-134	DC	CD40
CXCL9	8.01071530311248e-138	1.85817045008406	0.439	0.044	2.65627308735907e-133	DC	CXCL9
NEK6	1.31797927680452e-137	1.27776246485569	0.861	0.192	4.37028748395609e-133	DC	NEK6
IL13RA1	7.34230949268887e-131	1.27642026726033	0.931	0.237	2.4346364046807e-126	DC	IL13RA1
TMEM176A2	8.74334617756806e-131	2.08075269481649	0.873	0.218	2.89920615901979e-126	DC	TMEM176A
NR4A3	6.24802828498549e-130	1.18473972957077	0.792	0.148	2.07178369901834e-125	DC	NR4A3
CCNG2	5.86898904247587e-128	1.52565882713097	0.908	0.233	1.94609807659457e-123	DC	CCNG2
REPIN1	7.97569368800881e-128	1.13043540432158	0.879	0.212	2.64466027000684e-123	DC	REPIN1
GRSF1	7.63674296399847e-126	1.80471237987918	0.965	0.331	2.53226759943225e-121	DC	GRSF1
BMP2K1	8.62139668532107e-125	1.1020734856587	0.913	0.216	2.85876892688561e-120	DC	BMP2K
S100B	1.91301647945475e-122	1.16580627200995	0.584	0.086	6.34337134422402e-118	DC	S100B
RFTN1	6.25516158780071e-122	1.30789719972816	0.942	0.266	2.07414903089884e-117	DC	RFTN1
NUB1	9.51148536475888e-122	2.54483088743478	0.988	0.411	3.1539134321004e-117	DC	NUB1
UVRAG	4.35915489443118e-120	1.29245921625006	0.925	0.261	1.44545217144444e-115	DC	UVRAG
TBC1D4	2.6628053703516e-118	1.21564528546885	0.954	0.246	8.82959632754887e-114	DC	TBC1D4
TRAFD1	4.2550331928775e-118	1.08854629946048	0.786	0.172	1.41092645642625e-113	DC	TRAFD1
FAM60A	4.72866393066201e-118	1.56633152643359	0.925	0.287	1.56797767276821e-113	DC	FAM60A
KIF2A	4.80528296250026e-118	2.23143991113663	0.96	0.351	1.59338377753546e-113	DC	KIF2A
CSTA1	7.77525065783812e-116	2.92538779106542	0.832	0.208	2.57819536563254e-111	DC	CSTA
GSN2	4.78485168048372e-113	1.99142497909707	0.994	0.368	1.5866089687316e-108	DC	GSN
MAP3K13	1.5691149275626e-112	1.58176103496057	0.936	0.302	5.20302818830483e-108	DC	MAP3K13
CCDC88A1	2.17788736409618e-112	1.27647602658377	0.942	0.254	7.22165671060653e-108	DC	CCDC88A
PLEK1	1.80658129150952e-111	1.9466540713126	0.919	0.267	5.99044290451643e-107	DC	PLEK
LIMCH11	4.09980342949633e-111	1.06370537881618	0.763	0.158	1.35945381918669e-106	DC	LIMCH1
MTHFD2	1.05112223675332e-110	1.84251454044907	0.85	0.244	3.48541622485032e-106	DC	MTHFD2
RAB9A	1.16414765002747e-109	1.35477726765337	0.902	0.257	3.86019719272607e-105	DC	RAB9A
TRAF1	7.04258543549486e-109	1.29818838322591	0.884	0.22	2.33525090455574e-104	DC	TRAF1
RELB	1.87185771180751e-106	1.08096550318519	0.902	0.246	6.20689298658251e-102	DC	RELB
ERICH1	2.61398447684558e-106	1.74473928925878	0.971	0.36	8.66771112677225e-102	DC	ERICH1
CDKN1A	2.83729295828545e-106	1.97436820229765	0.965	0.372	9.40817972037874e-102	DC	CDKN1A
VOPP1	5.56081619136508e-105	1.47115278953782	0.954	0.351	1.84391104089475e-100	DC	VOPP1
CD831	1.57651930098473e-104	2.51696806818902	0.983	0.405	5.22758035013527e-100	DC	CD83
TXN	2.08592307794898e-102	3.24913302124023	0.988	0.706	6.91671233417104e-98	DC	TXN
DUSP5	2.11810233445321e-102	1.71661674051803	0.908	0.268	7.02341553081341e-98	DC	DUSP5
BIRC31	1.13630960465218e-100	2.79227552898143	0.983	0.511	3.76788901806618e-96	DC	BIRC3
IRF81	1.36186516734504e-95	1.53384978759475	0.746	0.177	4.51580870839941e-91	DC	IRF8
ARAP2	1.65751880117407e-95	1.32913599040792	0.936	0.302	5.49616659281309e-91	DC	ARAP2
LSP1	6.13854718108143e-95	1.78016852680549	1	0.577	2.03548085977479e-90	DC	LSP1
HLA-DQB2	1.61797828368735e-94	1.28796934593264	0.399	0.053	5.36505419087888e-90	DC	HLA-DQB2
TMEM176B2	8.18440756270689e-91	1.58047890020023	0.873	0.272	2.71386770371798e-86	DC	TMEM176B
TMSB10	2.97679368618144e-89	1.66469162457772	1	0.986	9.87075018400905e-85	DC	TMSB10
DPYSL2	4.41549702687191e-89	1.31109424745148	0.948	0.34	1.46413465914046e-84	DC	DPYSL2
NFKB1	3.4641151878619e-88	1.38938851351631	0.908	0.345	1.14866595514313e-83	DC	NFKB1
PEA15	8.54031923343449e-88	1.03251240103921	0.896	0.278	2.83188445461454e-83	DC	PEA15
RAP2B	9.74483044297348e-87	1.27103155466738	0.913	0.308	3.23128832658557e-82	DC	RAP2B
NMRK1	5.65340299636841e-86	1.35085087242435	0.821	0.245	1.8746118995658e-81	DC	NMRK1
PTPN1	5.44836104978783e-85	1.32854254757181	0.936	0.407	1.80662204049915e-80	DC	PTPN1
CFLAR	8.83261061853494e-84	1.73238122850801	0.988	0.626	2.928805355e-79	DC	CFLAR
NFKBID	1.37713794339307e-83	1.35866206298029	0.821	0.241	4.56645170649709e-79	DC	NFKBID
RAB8B	9.69850356721875e-83	1.26006452206552	0.942	0.351	3.21592679785407e-78	DC	RAB8B
DUSP41	1.77180894018918e-81	1.18907369934908	0.861	0.238	5.87514126477332e-77	DC	DUSP4
CEP350	2.13658362228995e-80	1.3783971961561	0.948	0.423	7.08469763315124e-76	DC	CEP350
ID2	8.06551467252337e-78	2.25189511921651	0.971	0.555	2.67444401026202e-73	DC	ID2
GPX4	1.05782270105664e-75	1.40458823773801	0.994	0.767	3.50763429443371e-71	DC	GPX4
SYNGR2	2.10826655491744e-75	1.35941498979291	0.965	0.483	6.99080106945075e-71	DC	SYNGR2
HLA-DQA21	2.82378348716272e-74	1.63488365840924	0.948	0.351	9.36338366508285e-70	DC	HLA-DQA2
ALDH21	1.24024247843667e-73	1.17276854859332	0.942	0.364	4.11252003424815e-69	DC	ALDH2
CMTM6	6.82315104396683e-73	1.29217557811936	0.977	0.525	2.26248865466896e-68	DC	CMTM6
PPA1	2.57936421966652e-72	1.76975885328548	0.983	0.533	8.5529138159922e-68	DC	PPA1
PNRC1	8.30757848016746e-72	1.55953662182248	1	0.829	2.75470994823873e-67	DC	PNRC1
TYMP1	2.87967575749006e-70	1.36896960469887	1	0.591	9.5487168442613e-66	DC	TYMP
CRIP1	5.14294477284965e-68	1.8022292563457	0.983	0.571	1.70534905722921e-63	DC	CRIP1
MOB1A	1.47340948478493e-67	1.23751979685421	0.954	0.545	4.88567851059836e-63	DC	MOB1A
PTMS1	3.21572174114002e-67	1.13825858978106	0.971	0.43	1.06630117214462e-62	DC	PTMS
EPSTI1	5.01264967890635e-67	1.11364037291173	0.896	0.323	1.66214450702856e-62	DC	EPSTI1
ZFAS1	3.89907484438868e-64	1.42904860340259	0.994	0.743	1.29289422765084e-59	DC	ZFAS1
REL	4.70463925848716e-64	1.52071122935419	0.965	0.572	1.56001133172176e-59	DC	REL
PLA2G16	6.56051481105777e-64	1.66049228084987	0.85	0.355	2.17540110619865e-59	DC	PLA2G16
GSTP11	9.65317276868401e-64	1.45896006820785	0.983	0.714	3.20089555836793e-59	DC	GSTP1
GADD45A	1.03783045787242e-63	1.69121764429318	0.838	0.324	3.44134201525915e-59	DC	GADD45A
NAP1L1	4.57098579742883e-63	1.40882061360418	1	0.782	1.51569318056942e-58	DC	NAP1L1
SOCS1	2.65841418637084e-62	1.41226548349274	0.902	0.393	8.81503560058707e-58	DC	SOCS1
NABP1	1.83168717611618e-59	1.46705946812175	0.942	0.472	6.07369150728364e-55	DC	NABP1
STK41	9.24028838642487e-59	1.26250253507958	0.971	0.643	3.06398722605462e-54	DC	STK4
CTSZ1	1.01413748724231e-56	1.03521113487612	0.988	0.544	3.36277849394676e-52	DC	CTSZ
TYROBP1	1.35846128659831e-56	1.2283489145475	0.977	0.453	4.50452178023133e-52	DC	TYROBP
SAMSN11	6.6791193012089e-56	1.01185388451531	0.948	0.517	2.21472916908786e-51	DC	SAMSN1
HLA-DQA12	4.61059683840694e-55	1.60563733232586	0.983	0.51	1.52882780564736e-50	DC	HLA-DQA1
HLA-DPB11	1.18746500427158e-54	2.16897563975632	0.988	0.771	3.93751520766414e-50	DC	HLA-DPB1
FNBP1	1.49448349618139e-54	1.07204044856234	0.948	0.54	4.95555782498786e-50	DC	FNBP1
BCL2A11	1.73673341510602e-53	1.15077042051607	0.815	0.287	5.75883433115006e-49	DC	BCL2A1
RGS1	3.86705552967794e-53	1.49365547992662	0.977	0.606	1.28227694308591e-48	DC	RGS1
TUBA1C	8.51522458060138e-52	1.02391461254166	0.908	0.392	2.82356331868161e-47	DC	TUBA1C
RPS27L	3.25270126627097e-48	1.24569434571528	0.994	0.691	1.07856321288279e-43	DC	RPS27L
GBP1	1.2049521432252e-47	1.24067024362149	0.769	0.288	3.99550081172044e-43	DC	GBP1
CD741	5.34724476161032e-46	1.35276430043053	1	0.914	1.77309289050237e-41	DC	CD74
IER5	1.59983720241682e-45	1.61505855569293	0.942	0.589	5.30490017949392e-41	DC	IER5
LITAF1	5.93287019637808e-44	1.08358575936109	0.936	0.561	1.96728042841701e-39	DC	LITAF
MALT1	6.42156418812381e-44	1.1252774326917	0.711	0.261	2.12932646913997e-39	DC	MALT1
ANXA6	3.03453917326994e-43	1.03021426999009	0.873	0.456	1.00622284446458e-38	DC	ANXA6
HLA-DPA11	1.25095816293062e-42	1.55964503595927	0.994	0.768	4.14805217246164e-38	DC	HLA-DPA1
HLA-DRA1	2.28153405050505e-40	1.44278999580816	0.994	0.865	7.5653387580697e-36	DC	HLA-DRA
IER32	1.97764793969637e-39	1.40669818751616	0.85	0.417	6.5576828032392e-35	DC	IER3
ACTB	6.87853962217519e-39	1.19350090064285	1	0.985	2.28085495331707e-34	DC	ACTB
GPR183	2.73054684307354e-37	1.30698348634135	0.815	0.379	9.05422027694754e-33	DC	GPR183
HLA-DRB11	3.11902451017942e-36	1.09813837885926	0.994	0.819	1.03423733733039e-31	DC	HLA-DRB1
VIM1	5.42849945583545e-36	1.05791890510419	0.994	0.901	1.80003613456048e-31	DC	VIM
LGALS12	6.7544241923337e-32	1.0016900469452	0.988	0.649	2.23969951793593e-27	DC	LGALS1
HLA-DQB11	9.68691051289387e-29	1.12865243665015	0.971	0.608	3.21208265697048e-24	DC	HLA-DQB1
NFKBIA	4.53401986677667e-11	1.08174177501073	0.942	0.792	1.50343564762448e-06	DC	NFKBIA
SPARCL11	0	4.53207164161922	0.884	0.064	0	Endothelial_cells	SPARCL1
MGP1	0	4.06047445613116	0.837	0.17	0	Endothelial_cells	MGP
RAMP2	0	3.79216972625839	0.905	0.016	0	Endothelial_cells	RAMP2
CLDN5	0	3.76322167233893	0.856	0.011	0	Endothelial_cells	CLDN5
IGFBP71	0	3.68760964711836	0.84	0.214	0	Endothelial_cells	IGFBP7
VWF	0	3.68456911609106	0.744	0.022	0	Endothelial_cells	VWF
GNG11	0	3.5617852809925	0.887	0.039	0	Endothelial_cells	GNG11
EPAS1	0	3.46684741297192	0.887	0.239	0	Endothelial_cells	EPAS1
CAV11	0	3.39391316744197	0.881	0.106	0	Endothelial_cells	CAV1
EGFL7	0	3.36962324773145	0.893	0.089	0	Endothelial_cells	EGFL7
ACKR1	0	3.35532333220389	0.378	0.012	0	Endothelial_cells	ACKR1
COL4A11	0	3.30599232458555	0.683	0.029	0	Endothelial_cells	COL4A1
A2M1	0	3.25333494450819	0.865	0.157	0	Endothelial_cells	A2M
PECAM1	0	3.20159445068038	0.91	0.196	0	Endothelial_cells	PECAM1
PCDH17	0	3.18262340317439	0.727	0.008	0	Endothelial_cells	PCDH17
CLEC14A	0	3.14997601801445	0.804	0.005	0	Endothelial_cells	CLEC14A
IFI27	0	3.08687441053844	0.928	0.315	0	Endothelial_cells	IFI27
SPARC1	0	3.02435427426168	0.83	0.102	0	Endothelial_cells	SPARC
AQP11	0	3.00328911756531	0.845	0.158	0	Endothelial_cells	AQP1
IGFBP41	0	3.00254452207054	0.881	0.23	0	Endothelial_cells	IGFBP4
TM4SF11	0	2.93072570075191	0.877	0.209	0	Endothelial_cells	TM4SF1
FLT1	0	2.91790504675927	0.701	0.054	0	Endothelial_cells	FLT1
PLVAP	0	2.91414270898477	0.591	0.01	0	Endothelial_cells	PLVAP
TIMP31	0	2.90074953218538	0.84	0.102	0	Endothelial_cells	TIMP3
FCN3	0	2.89768604536587	0.464	0.006	0	Endothelial_cells	FCN3
CALCRL	0	2.79810303924162	0.795	0.013	0	Endothelial_cells	CALCRL
TCF42	0	2.73285300996605	0.856	0.151	0	Endothelial_cells	TCF4
COL4A21	0	2.71196707035571	0.657	0.032	0	Endothelial_cells	COL4A2
ARHGAP29	0	2.70983962562539	0.84	0.075	0	Endothelial_cells	ARHGAP29
IFITM32	0	2.69331841297118	0.948	0.459	0	Endothelial_cells	IFITM3
C8orf42	0	2.68818490685949	0.655	0.124	0	Endothelial_cells	C8orf4
RAMP3	0	2.60343331885762	0.731	0.005	0	Endothelial_cells	RAMP3
SLC9A3R2	0	2.54411005171004	0.733	0.152	0	Endothelial_cells	SLC9A3R2
HSPG21	0	2.53246769258357	0.63	0.15	0	Endothelial_cells	HSPG2
PTRF1	0	2.52224891073599	0.72	0.093	0	Endothelial_cells	PTRF
APP1	0	2.51939609466111	0.854	0.304	0	Endothelial_cells	APP
CD93	0	2.50434300816223	0.732	0.099	0	Endothelial_cells	CD93
SPTBN11	0	2.48467863171494	0.872	0.322	0	Endothelial_cells	SPTBN1
ENG1	0	2.46276367924016	0.802	0.184	0	Endothelial_cells	ENG
EMCN	0	2.43984865606649	0.724	0.004	0	Endothelial_cells	EMCN
CDH5	0	2.40945239102505	0.77	0.006	0	Endothelial_cells	CDH5
C10orf101	0	2.39262467267012	0.515	0.061	0	Endothelial_cells	C10orf10
ACE	0	2.38960381339024	0.62	0.069	0	Endothelial_cells	ACE
ID1	0	2.38747300533602	0.639	0.167	0	Endothelial_cells	ID1
ESAM	0	2.3678778086849	0.777	0.079	0	Endothelial_cells	ESAM
SOX18	0	2.35777889370386	0.642	0.005	0	Endothelial_cells	SOX18
IL33	0	2.32498794434942	0.53	0.022	0	Endothelial_cells	IL33
GPX31	0	2.30072198957412	0.606	0.146	0	Endothelial_cells	GPX3
CTNNAL1	0	2.25184291067738	0.671	0.103	0	Endothelial_cells	CTNNAL1
PTPRB	0	2.23998256448977	0.69	0.018	0	Endothelial_cells	PTPRB
NFIB1	0	2.22984825047461	0.783	0.114	0	Endothelial_cells	NFIB
CD34	0	2.21579155073171	0.644	0.013	0	Endothelial_cells	CD34
PODXL	0	2.19502461086193	0.649	0.034	0	Endothelial_cells	PODXL
CALD11	0	2.1917650975038	0.747	0.046	0	Endothelial_cells	CALD1
HYAL2	0	2.18373994031067	0.713	0.139	0	Endothelial_cells	HYAL2
EDN1	0	2.17396335408463	0.38	0.035	0	Endothelial_cells	EDN1
SDPR1	0	2.16450781566868	0.601	0.07	0	Endothelial_cells	SDPR
GBP4	0	2.14425427367138	0.759	0.27	0	Endothelial_cells	GBP4
LDB2	0	2.11625496166364	0.708	0.012	0	Endothelial_cells	LDB2
CRIP21	0	2.09533485323506	0.758	0.149	0	Endothelial_cells	CRIP2
EFNB2	0	2.06803614797416	0.577	0.086	0	Endothelial_cells	EFNB2
PDLIM1	0	2.03042499991412	0.772	0.254	0	Endothelial_cells	PDLIM1
RAPGEF5	0	1.9927159370328	0.639	0.086	0	Endothelial_cells	RAPGEF5
TMEM100	0	1.97076801140539	0.321	0.004	0	Endothelial_cells	TMEM100
SH3BP5	0	1.97036832460886	0.795	0.285	0	Endothelial_cells	SH3BP5
EMP11	0	1.96260826314801	0.649	0.17	0	Endothelial_cells	EMP1
NPDC1	0	1.95923578096215	0.747	0.125	0	Endothelial_cells	NPDC1
TGM21	0	1.95688742921233	0.718	0.151	0	Endothelial_cells	TGM2
ADGRL2	0	1.95051373147123	0.593	0.016	0	Endothelial_cells	ADGRL2
CAV2	0	1.94169290426215	0.744	0.12	0	Endothelial_cells	CAV2
ADGRL4	0	1.93509360303532	0.631	0.003	0	Endothelial_cells	ADGRL4
PALMD	0	1.9241063501728	0.614	0.018	0	Endothelial_cells	PALMD
BMPR2	0	1.9174325128358	0.741	0.215	0	Endothelial_cells	BMPR2
EMP21	0	1.89502138983045	0.797	0.237	0	Endothelial_cells	EMP2
NOTCH4	0	1.88751837194359	0.604	0.022	0	Endothelial_cells	NOTCH4
ETS2	0	1.86501981430742	0.823	0.32	0	Endothelial_cells	ETS2
SLCO2A1	0	1.85632863652091	0.565	0.033	0	Endothelial_cells	SLCO2A1
TSPAN7	0	1.84927209502418	0.604	0.056	0	Endothelial_cells	TSPAN7
UACA1	0	1.8404085861341	0.644	0.071	0	Endothelial_cells	UACA
PRSS23	0	1.83334712935727	0.504	0.068	0	Endothelial_cells	PRSS23
MCAM	0	1.82429444547474	0.539	0.041	0	Endothelial_cells	MCAM
SOX7	0	1.82329106837535	0.541	0.005	0	Endothelial_cells	SOX7
SERPINE11	0	1.81976611209029	0.359	0.044	0	Endothelial_cells	SERPINE1
KDR	0	1.8157554465497	0.563	0.011	0	Endothelial_cells	KDR
C2CD4B	0	1.81169248500843	0.312	0.029	0	Endothelial_cells	C2CD4B
TFPI3	0	1.80891818278425	0.652	0.138	0	Endothelial_cells	TFPI
ROBO4	0	1.79999795117919	0.657	0.007	0	Endothelial_cells	ROBO4
ACVRL1	0	1.77992997497208	0.669	0.069	0	Endothelial_cells	ACVRL1
HLA-E	0	1.76278840257764	0.967	0.918	0	Endothelial_cells	HLA-E
ECSCR.1	0	1.7528860878257	0.599	0.025	0	Endothelial_cells	ECSCR.1
KIAA1462	0	1.73815068882026	0.533	0.016	0	Endothelial_cells	KIAA1462
PLK2	0	1.73449811707461	0.61	0.149	0	Endothelial_cells	PLK2
EDNRB	0	1.73080368205904	0.316	0.038	0	Endothelial_cells	EDNRB
ITGA11	0	1.72791747234405	0.594	0.114	0	Endothelial_cells	ITGA1
JAM2	0	1.71935477996775	0.63	0.008	0	Endothelial_cells	JAM2
BCAM1	0	1.71897758084715	0.73	0.163	0	Endothelial_cells	BCAM
HEG1	0	1.71549063526664	0.629	0.092	0	Endothelial_cells	HEG1
CYYR1	0	1.70397974388988	0.599	0.004	0	Endothelial_cells	CYYR1
NOSTRIN	0	1.69542208396087	0.561	0.041	0	Endothelial_cells	NOSTRIN
ICAM2	0	1.69025326046623	0.694	0.213	0	Endothelial_cells	ICAM2
TJP1	0	1.68035560760108	0.709	0.115	0	Endothelial_cells	TJP1
MARCKS3	0	1.67219754770102	0.773	0.258	0	Endothelial_cells	MARCKS
NRP1	0	1.66911059908319	0.656	0.162	0	Endothelial_cells	NRP1
S100A16	0	1.6667537426427	0.719	0.148	0	Endothelial_cells	S100A16
LIFR	0	1.66630291024204	0.512	0.078	0	Endothelial_cells	LIFR
GJA1	0	1.65955627762803	0.491	0.071	0	Endothelial_cells	GJA1
PCAT19	0	1.65670351818227	0.655	0.006	0	Endothelial_cells	PCAT19
WWTR1	0	1.65177009030402	0.614	0.117	0	Endothelial_cells	WWTR1
TIE1	0	1.64491844643277	0.628	0.011	0	Endothelial_cells	TIE1
NES	0	1.62777239052375	0.541	0.017	0	Endothelial_cells	NES
ITGA6	0	1.62553050789916	0.62	0.13	0	Endothelial_cells	ITGA6
POSTN1	0	1.61636	0.399	0.017	0	Endothelial_cells	POSTN
RGS5	0	1.60496371449347	0.365	0.013	0	Endothelial_cells	RGS5
THBD	0	1.59689517595102	0.587	0.145	0	Endothelial_cells	THBD
PLPP31	0	1.59187918719664	0.521	0.105	0	Endothelial_cells	PLPP3
ADGRF51	0	1.57001097719493	0.745	0.197	0	Endothelial_cells	ADGRF5
LAMA41	0	1.55292438069977	0.504	0.022	0	Endothelial_cells	LAMA4
LMO2	0	1.54949190357626	0.674	0.131	0	Endothelial_cells	LMO2
MMRN2	0	1.54404844930652	0.604	0.003	0	Endothelial_cells	MMRN2
HTRA11	0	1.50191071752926	0.541	0.096	0	Endothelial_cells	HTRA1
BTNL9	0	1.49858183334918	0.429	0.009	0	Endothelial_cells	BTNL9
LRRC32	0	1.49010491139285	0.418	0.027	0	Endothelial_cells	LRRC32
CX3CL1	0	1.45973899103209	0.45	0.059	0	Endothelial_cells	CX3CL1
PCDH12	0	1.45051161915162	0.461	0.007	0	Endothelial_cells	PCDH12
S1PR1	0	1.44882815730715	0.631	0.049	0	Endothelial_cells	S1PR1
PPFIBP11	0	1.44758481207687	0.611	0.106	0	Endothelial_cells	PPFIBP1
DLC1	0	1.43996894669853	0.631	0.168	0	Endothelial_cells	DLC1
DPYSL31	0	1.43858155998628	0.572	0.039	0	Endothelial_cells	DPYSL3
CNN31	0	1.4385814786107	0.652	0.159	0	Endothelial_cells	CNN3
TMEM204	0	1.42225641086775	0.609	0.082	0	Endothelial_cells	TMEM204
ITGA5	0	1.41309220961366	0.631	0.171	0	Endothelial_cells	ITGA5
SASH1	0	1.40590557831187	0.601	0.089	0	Endothelial_cells	SASH1
FAM107A	0	1.39356804716517	0.444	0.003	0	Endothelial_cells	FAM107A
GPR146	0	1.38779703974315	0.523	0.018	0	Endothelial_cells	GPR146
FAM167B	0	1.38084147822744	0.478	0.007	0	Endothelial_cells	FAM167B
F8	0	1.37698410454544	0.448	0.049	0	Endothelial_cells	F8
PXDN	0	1.32729576529218	0.444	0.034	0	Endothelial_cells	PXDN
TM4SF18	0	1.32272593604157	0.448	0.013	0	Endothelial_cells	TM4SF18
ERG	0	1.30906453555853	0.574	0.008	0	Endothelial_cells	ERG
RASIP1	0	1.30054128587527	0.577	0.004	0	Endothelial_cells	RASIP1
MYCT1	0	1.29962655127542	0.586	0.003	0	Endothelial_cells	MYCT1
GRASP1	0	1.29461338070102	0.626	0.135	0	Endothelial_cells	GRASP
GAS61	0	1.29361645968502	0.595	0.163	0	Endothelial_cells	GAS6
SEMA6A	0	1.2748214137768	0.495	0.004	0	Endothelial_cells	SEMA6A
ECE1	0	1.27144683324789	0.631	0.142	0	Endothelial_cells	ECE1
LEPR	0	1.26836360563625	0.45	0.04	0	Endothelial_cells	LEPR
FENDRR	0	1.26088877543267	0.396	0.003	0	Endothelial_cells	FENDRR
SHANK3	0	1.25787274600329	0.526	0.005	0	Endothelial_cells	SHANK3
FAM110D	0	1.25161298181564	0.444	0.003	0	Endothelial_cells	FAM110D
FAM43A	0	1.24581265909318	0.471	0.087	0	Endothelial_cells	FAM43A
TGFBR3	0	1.22772710959544	0.47	0.069	0	Endothelial_cells	TGFBR3
TSPAN12	0	1.22033996574054	0.483	0.082	0	Endothelial_cells	TSPAN12
VIPR1	0	1.22026335638205	0.33	0.039	0	Endothelial_cells	VIPR1
KANK3	0	1.21505385079457	0.548	0.02	0	Endothelial_cells	KANK3
CXorf36	0	1.19717902277184	0.507	0.002	0	Endothelial_cells	CXorf36
LMCD11	0	1.18779565669775	0.502	0.073	0	Endothelial_cells	LMCD1
NPR3	0	1.18671378888693	0.376	0.005	0	Endothelial_cells	NPR3
DLL4	0	1.18031131153691	0.428	0.018	0	Endothelial_cells	DLL4
LAMB11	0	1.1723380038899	0.423	0.021	0	Endothelial_cells	LAMB1
AFAP1L1	0	1.17056851083103	0.454	0.005	0	Endothelial_cells	AFAP1L1
COX7A11	0	1.16797029759799	0.528	0.021	0	Endothelial_cells	COX7A1
PDGFB	0	1.16716894710967	0.418	0.033	0	Endothelial_cells	PDGFB
FERMT21	0	1.16614226959565	0.599	0.094	0	Endothelial_cells	FERMT2
GIMAP8	0	1.13482026851119	0.515	0.062	0	Endothelial_cells	GIMAP8
LIMS2	0	1.13314781246834	0.483	0.026	0	Endothelial_cells	LIMS2
PTPRM	0	1.13069018905707	0.539	0.1	0	Endothelial_cells	PTPRM
TEK	0	1.11546435784155	0.505	0.001	0	Endothelial_cells	TEK
FSCN11	0	1.11307893253899	0.493	0.077	0	Endothelial_cells	FSCN1
ADAMTS9	0	1.10989463705984	0.349	0.017	0	Endothelial_cells	ADAMTS9
CASKIN2	0	1.10709338183894	0.488	0.029	0	Endothelial_cells	CASKIN2
FXYD6	0	1.1044593354896	0.488	0.045	0	Endothelial_cells	FXYD6
HECW2	0	1.09926834030744	0.387	0.034	0	Endothelial_cells	HECW2
ARHGEF10	0	1.09525868659574	0.405	0.031	0	Endothelial_cells	ARHGEF10
IL3RA	0	1.06869860846225	0.509	0.079	0	Endothelial_cells	IL3RA
ARHGEF15	0	1.06810708519567	0.485	0.001	0	Endothelial_cells	ARHGEF15
PLCB1	0	1.06736421731179	0.409	0.066	0	Endothelial_cells	PLCB1
FOXF1	0	1.05916107200093	0.426	0.006	0	Endothelial_cells	FOXF1
SHROOM4	0	1.05888161884367	0.47	0.05	0	Endothelial_cells	SHROOM4
DOCK6	0	1.03893092200409	0.466	0.037	0	Endothelial_cells	DOCK6
SYNPO	0	1.03202552130716	0.458	0.066	0	Endothelial_cells	SYNPO
STXBP61	0	1.02793832839805	0.34	0.027	0	Endothelial_cells	STXBP6
PTPRG	0	1.02411960183659	0.472	0.074	0	Endothelial_cells	PTPRG
DOCK4	0	1.01980007677895	0.472	0.091	0	Endothelial_cells	DOCK4
GALNT18	0	1.01724521778916	0.447	0.047	0	Endothelial_cells	GALNT18
DOCK9	0	1.01658748101411	0.553	0.129	0	Endothelial_cells	DOCK9
TSPAN18	0	1.01397562812435	0.46	0.02	0	Endothelial_cells	TSPAN18
TBX3	0	1.01277221982956	0.333	0.028	0	Endothelial_cells	TBX3
MYLK1	0	1.00468300318142	0.397	0.038	0	Endothelial_cells	MYLK
COL18A11	0	1.00349643649034	0.486	0.101	0	Endothelial_cells	COL18A1
ELK3	1.53895702983424e-307	1.37725894883359	0.671	0.214	5.10302761522735e-303	Endothelial_cells	ELK3
RDX	4.73885330021224e-307	1.89199176404361	0.794	0.363	1.57135636581738e-302	Endothelial_cells	RDX
VAMP5	2.33616466188432e-305	1.71495090001923	0.805	0.355	7.74648840234223e-301	Endothelial_cells	VAMP5
TNFSF101	5.63293292277553e-304	2.53203633137658	0.866	0.444	1.86782422786314e-299	Endothelial_cells	TNFSF10
MEF2C1	5.60362089158966e-300	1.49453912796937	0.689	0.225	1.85810465144222e-295	Endothelial_cells	MEF2C
HES1	3.94869099899369e-289	2.11681241337426	0.617	0.182	1.30934644835632e-284	Endothelial_cells	HES1
ADIRF2	5.69254833899677e-289	1.89143459144004	0.55	0.137	1.88759210372794e-284	Endothelial_cells	ADIRF
KIAA0355	1.03405456976275e-286	1.06549009832979	0.588	0.163	3.42882154787629e-282	Endothelial_cells	KIAA0355
VWA1	8.58065323706087e-286	1.78769143033821	0.546	0.147	2.84525880687701e-281	Endothelial_cells	VWA1
EGLN3	2.848356449759e-280	1.61175254329965	0.378	0.07	9.44486515175587e-276	Endothelial_cells	EGLN3
FKBP1A	9.77187622072166e-277	1.94696065457126	0.877	0.602	3.2402564360291e-272	Endothelial_cells	FKBP1A
RPS6KA2	7.61053967594563e-274	1.04612452722099	0.501	0.124	2.52357885114681e-269	Endothelial_cells	RPS6KA2
CLIC4	5.34213573642472e-272	1.20912130562868	0.6	0.188	1.77139878884107e-267	Endothelial_cells	CLIC4
YBX31	1.28957156918749e-271	1.75867750980917	0.773	0.338	4.27609036626879e-267	Endothelial_cells	YBX3
ZEB1	2.00600660916095e-270	1.11618827835796	0.577	0.157	6.65171731531678e-266	Endothelial_cells	ZEB1
DST1	1.08524109464881e-262	1.24660595038525	0.586	0.168	3.59855094574599e-258	Endothelial_cells	DST
NFIA	1.44802899386632e-261	1.05741494359858	0.595	0.179	4.80151934076133e-257	Endothelial_cells	NFIA
SEC14L1	1.48689689373726e-255	1.51917207311363	0.708	0.289	4.93040140994337e-251	Endothelial_cells	SEC14L1
SOCS2	2.91615336912925e-254	1.1606130732984	0.484	0.118	9.66967295669568e-250	Endothelial_cells	SOCS2
MARCKSL11	2.78923110548856e-251	1.63778182524985	0.705	0.278	9.2488114226895e-247	Endothelial_cells	MARCKSL1
EPB41L21	6.34621611859954e-251	1.14496204715038	0.54	0.151	2.10434180276642e-246	Endothelial_cells	EPB41L2
CDKN1C	5.85368503028806e-250	1.16346640962091	0.463	0.109	1.94102341919322e-245	Endothelial_cells	CDKN1C
RCN1	5.79679493059167e-248	1.18650885227933	0.592	0.191	1.92215923103489e-243	Endothelial_cells	RCN1
INSR	4.9176675000554e-241	1.89030512836076	0.412	0.096	1.63064936634337e-236	Endothelial_cells	INSR
CTNND1	1.62278864698484e-240	1.30710356146067	0.677	0.267	5.38100487453703e-236	Endothelial_cells	CTNND1
ITM2B1	1.16913238446496e-233	1.54142081384241	0.944	0.895	3.87672607364737e-229	Endothelial_cells	ITM2B
MLLT4	2.51144265404513e-233	1.29666252455842	0.612	0.214	8.32769269654824e-229	Endothelial_cells	MLLT4
SERPING11	2.68580835593723e-233	1.08178774885501	0.631	0.211	8.90587192745224e-229	Endothelial_cells	SERPING1
PDK4	4.34849826594736e-227	1.88873847639059	0.453	0.114	1.44191854000548e-222	Endothelial_cells	PDK4
SERPINB6	2.77355157007567e-226	1.33486054139814	0.707	0.305	9.19681965121393e-222	Endothelial_cells	SERPINB6
STOM	4.43567529889361e-224	1.52698803018821	0.795	0.444	1.47082557236013e-219	Endothelial_cells	STOM
TSC22D13	1.42584500599485e-223	1.76768873896889	0.724	0.321	4.72795945537833e-219	Endothelial_cells	TSC22D1
WARS	4.80308096967519e-223	1.45728609103536	0.654	0.254	1.5926536187346e-218	Endothelial_cells	WARS
PLAT	7.28773488128029e-221	1.32930340964892	0.381	0.083	2.41654000928373e-216	Endothelial_cells	PLAT
ID31	4.74284947986432e-216	2.03539206820428	0.687	0.299	1.57268145902821e-211	Endothelial_cells	ID3
CD591	3.76586426986953e-215	1.51064480421735	0.823	0.48	1.24872293324604e-210	Endothelial_cells	CD59
PLXND1	1.08258297602787e-214	1.13431956431137	0.584	0.207	3.58973689021083e-210	Endothelial_cells	PLXND1
MYO61	1.32607231484458e-213	1.16193857825447	0.591	0.192	4.39712318879313e-209	Endothelial_cells	MYO6
BST2	1.68375783768348e-213	1.63468200541831	0.849	0.542	5.58317261397467e-209	Endothelial_cells	BST2
TGFBR2	2.08413194259232e-203	1.42475223514191	0.767	0.422	6.91077310844187e-199	Endothelial_cells	TGFBR2
LUZP1	3.87565731216202e-197	1.1283531186148	0.654	0.271	1.2851292081398e-192	Endothelial_cells	LUZP1
SNRK	1.80638985110728e-196	1.21369469287026	0.599	0.227	5.98980810728665e-192	Endothelial_cells	SNRK
ARHGEF12	4.13136968083112e-193	1.08921865320309	0.595	0.221	1.36992087246679e-188	Endothelial_cells	ARHGEF12
APOL1	1.44955976415058e-192	1.07321718616805	0.521	0.176	4.80659522194691e-188	Endothelial_cells	APOL1
IL6ST1	4.76592835628155e-190	1.3670383698722	0.732	0.378	1.5803341836594e-185	Endothelial_cells	IL6ST
SOCS3	7.10342082830884e-190	2.22397380203798	0.772	0.448	2.35542331245893e-185	Endothelial_cells	SOCS3
RAB131	3.17742078982981e-186	1.14373317701909	0.633	0.267	1.05360095969967e-181	Endothelial_cells	RAB13
NR2F21	1.03159921616284e-176	1.0539352810548	0.348	0.084	3.42067984087438e-172	Endothelial_cells	NR2F2
PRCP	6.19462812668965e-176	1.42171864569727	0.552	0.218	2.05407674052902e-171	Endothelial_cells	PRCP
LEPROT	2.0155330133698e-174	1.11369784717917	0.734	0.405	6.68330591903292e-170	Endothelial_cells	LEPROT
HDAC7	4.75866395868385e-170	1.04301294081808	0.612	0.253	1.57792538205998e-165	Endothelial_cells	HDAC7
SERPINH11	2.90247636831491e-165	1.18847950262007	0.654	0.282	9.62432138969541e-161	Endothelial_cells	SERPINH1
RHOC	7.11858372053319e-165	1.16496121978273	0.73	0.407	2.3604511758916e-160	Endothelial_cells	RHOC
NNMT2	9.77206807664257e-165	1.12235599781308	0.432	0.125	3.24032005353391e-160	Endothelial_cells	NNMT
CCDC85B	5.44646584905233e-163	1.38840689673051	0.758	0.493	1.80599361088726e-158	Endothelial_cells	CCDC85B
RGS31	1.35734787901244e-161	1.04920332598697	0.434	0.135	4.50082983201734e-157	Endothelial_cells	RGS3
ITGB11	8.93226700308551e-160	1.21819201874342	0.842	0.637	2.96185041555312e-155	Endothelial_cells	ITGB1
KCTD121	9.68420422225834e-159	1.10339040948896	0.535	0.192	3.21118527805864e-154	Endothelial_cells	KCTD12
KLF41	5.85510998622076e-158	1.27179311515077	0.587	0.232	1.94149592033094e-153	Endothelial_cells	KLF4
EHD4	3.66113301652384e-154	1.04761571496099	0.609	0.282	1.21399509694914e-149	Endothelial_cells	EHD4
C11orf961	1.00557292130482e-148	1.58080002245043	0.458	0.156	3.33437924975465e-144	Endothelial_cells	C11orf96
CARHSP1	1.01093274624566e-147	1.07212263025863	0.631	0.301	3.35215189327599e-143	Endothelial_cells	CARHSP1
QKI	1.11819868864955e-147	1.10944209708989	0.703	0.381	3.70783503169306e-143	Endothelial_cells	QKI
SOX42	1.65942250391056e-146	1.24144615559012	0.635	0.285	5.50247908071702e-142	Endothelial_cells	SOX4
MYH9	8.45895749332775e-141	1.12217538162426	0.839	0.67	2.80490571521255e-136	Endothelial_cells	MYH9
NEDD9	1.06976907294359e-140	1.16783633605781	0.68	0.356	3.54724726897363e-136	Endothelial_cells	NEDD9
DUSP6	1.71320017529802e-139	1.36391559375233	0.648	0.319	5.68080046127069e-135	Endothelial_cells	DUSP6
PTTG1IP	2.98176765043953e-139	1.02636766731981	0.73	0.411	9.88724335209242e-135	Endothelial_cells	PTTG1IP
SPRY11	3.7579668334261e-136	1.73155075756352	0.454	0.169	1.24610422229576e-131	Endothelial_cells	SPRY1
MEF2A	1.77691108449504e-133	1.07429487556918	0.603	0.295	5.89205946507711e-129	Endothelial_cells	MEF2A
ARHGAP18	1.57612248602159e-131	1.41351934764493	0.677	0.363	5.22626455139898e-127	Endothelial_cells	ARHGAP18
KLF21	1.66436638588738e-128	1.17262707074324	0.807	0.469	5.51887249896396e-124	Endothelial_cells	KLF2
CCL23	6.70161058451288e-124	2.36665970639641	0.426	0.157	2.22218705371863e-119	Endothelial_cells	CCL2
RAB11A	2.41823316600166e-120	1.02565987119344	0.718	0.463	8.01861935514492e-116	Endothelial_cells	RAB11A
MACF11	4.00133248939729e-119	1.08298187038578	0.811	0.592	1.32680184015925e-114	Endothelial_cells	MACF1
CEBPD2	1.46457144021986e-116	1.33445891285507	0.715	0.396	4.85637243862502e-112	Endothelial_cells	CEBPD
LAP3	6.11259736599539e-113	1.03783976862454	0.655	0.36	2.02687616059041e-108	Endothelial_cells	LAP3
XAF1	1.31116902449728e-111	1.13751	0.647	0.356	4.34770536833052e-107	Endothelial_cells	XAF1
CD36	1.01810790882336e-98	1.08181327514235	0.33	0.113	3.37594401486737e-94	Endothelial_cells	CD36
RHOB	3.04026069589501e-93	1.18608520543815	0.749	0.48	1.00812004415183e-88	Endothelial_cells	RHOB
RGCC	1.55520185256141e-91	1.66041653605273	0.702	0.485	5.15689382290837e-87	Endothelial_cells	RGCC
CCND11	1.29888037769618e-70	1.10461842810429	0.457	0.229	4.30695744440276e-66	Endothelial_cells	CCND1
ZFP36	1.60773474642607e-61	1.1597688731795	0.833	0.707	5.3310876456742e-57	Endothelial_cells	ZFP36
ARGLU1	1.34788842674272e-47	1.01445322163962	0.778	0.719	4.46946323423619e-43	Endothelial_cells	ARGLU1
HPGD1	2.61795457898185e-31	1.48154737765858	0.353	0.211	8.68087558844591e-27	Endothelial_cells	HPGD
CLU3	1.05873809280687e-22	1.46920968569477	0.459	0.319	3.51066964193829e-18	Endothelial_cells	CLU
MT2A1	9.06716919305069e-13	1.37418813586896	0.626	0.558	3.00658263272368e-08	Endothelial_cells	MT2A
MT1E2	1.82809409760412e-06	1.02751068096669	0.348	0.284	0.060617772182455	Endothelial_cells	MT1E
S100A8	0	6.39115869699713	0.948	0.285	0	Neutrophils	S100A8
G0S2	0	5.99823198457804	0.893	0.201	0	Neutrophils	G0S2
CXCL8	0	5.86151643361129	0.908	0.259	0	Neutrophils	CXCL8
S100A91	0	5.50937170993474	0.962	0.415	0	Neutrophils	S100A9
IFITM2	0	4.94895644297286	0.976	0.734	0	Neutrophils	IFITM2
NAMPT	0	4.70927146987125	0.979	0.465	0	Neutrophils	NAMPT
MNDA1	0	4.49057498086934	0.864	0.2	0	Neutrophils	MNDA
FCGR3B	0	4.4538301644006	0.794	0.006	0	Neutrophils	FCGR3B
CMTM2	0	4.34874965064946	0.745	0.006	0	Neutrophils	CMTM2
S100A12	0	4.05933392626158	0.429	0.022	0	Neutrophils	S100A12
SOD21	0	3.91686461895245	0.931	0.516	0	Neutrophils	SOD2
SLC25A37	0	3.78428644064119	0.804	0.273	0	Neutrophils	SLC25A37
BCL2A12	0	3.74818917082556	0.823	0.282	0	Neutrophils	BCL2A1
CSF3R	0	3.72312228485734	0.767	0.195	0	Neutrophils	CSF3R
LST11	0	3.47008621676057	0.871	0.323	0	Neutrophils	LST1
CXCR2	0	3.32192800603185	0.551	0.024	0	Neutrophils	CXCR2
LITAF2	0	3.2866217072721	0.884	0.558	0	Neutrophils	LITAF
HCAR3	0	3.27837676929484	0.489	0.059	0	Neutrophils	HCAR3
FPR1	0	3.15926347593446	0.633	0.128	0	Neutrophils	FPR1
PROK2	0	2.98338059823444	0.415	0.014	0	Neutrophils	PROK2
HCAR2	0	2.97676198015125	0.46	0.077	0	Neutrophils	HCAR2
H3F3A	0	2.91960067022878	0.976	0.898	0	Neutrophils	H3F3A
FFAR2	0	2.82898762092619	0.39	0.018	0	Neutrophils	FFAR2
SRGN2	0	2.72886904559084	0.988	0.816	0	Neutrophils	SRGN
VNN2	0	2.69553530929584	0.435	0.04	0	Neutrophils	VNN2
AQP9	0	2.61288884060396	0.439	0.071	0	Neutrophils	AQP9
CDA	0	2.59485808747539	0.41	0.055	0	Neutrophils	CDA
FTH11	0	2.47781955923705	1	0.991	0	Neutrophils	FTH1
NEAT1	0	2.39421957307803	0.984	0.915	0	Neutrophils	NEAT1
TYROBP2	0	2.33020706228238	0.923	0.449	0	Neutrophils	TYROBP
ITM2B2	0	2.2576458571687	0.928	0.895	0	Neutrophils	ITM2B
S100A111	0	1.96041822678417	0.974	0.903	0	Neutrophils	S100A11
H3F3B	5.28503493090817e-305	1.7729628951715	0.974	0.959	1.75246473273984e-300	Neutrophils	H3F3B
SAT1	2.35023990577545e-293	2.18970690263335	0.964	0.87	7.7931605035608e-289	Neutrophils	SAT1
FTL1	1.15941023427502e-284	1.15677030330777	1	0.996	3.84448839583255e-280	Neutrophils	FTL
PHACTR1	1.37935435684363e-270	3.26245849579123	0.607	0.211	4.5738011118578e-266	Neutrophils	PHACTR1
OSM1	1.15512517129767e-253	2.88871407982613	0.522	0.151	3.83027955550593e-249	Neutrophils	OSM
MXD1	2.71621149935444e-246	2.95771739875505	0.628	0.254	9.0066857107094e-242	Neutrophils	MXD1
IL1RN1	5.6978026907741e-242	3.33056750073626	0.529	0.163	1.88933439423378e-237	Neutrophils	IL1RN
CEBPB1	8.8954446586703e-236	2.55960133585447	0.794	0.526	2.94964049436849e-231	Neutrophils	CEBPB
GCA	7.96791002061709e-234	2.95585345378161	0.627	0.268	2.64207928373642e-229	Neutrophils	GCA
BASP12	2.26794968321171e-228	2.82489795076802	0.581	0.218	7.52029435456171e-224	Neutrophils	BASP1
LINC012721	2.58362745832857e-205	2.42200928074646	0.452	0.132	8.56705028907171e-201	Neutrophils	LINC01272
IGSF61	1.00374510414073e-193	2.30696384366083	0.528	0.19	3.32831839082024e-189	Neutrophils	IGSF6
TMEM1541	1.47721427340793e-193	2.52622120875747	0.55	0.222	4.89829480919335e-189	Neutrophils	TMEM154
PLEK2	2.24207924309617e-180	2.68691711172956	0.584	0.264	7.4345105621826e-176	Neutrophils	PLEK
CXCL1	2.34482138666911e-178	2.83040451355746	0.332	0.078	7.77519323605609e-174	Neutrophils	CXCL1
FCER1G2	1.55393705129602e-176	1.93372783725808	0.742	0.39	5.15269986839249e-172	Neutrophils	FCER1G
ZFP36L1	2.97712939377849e-171	2.00567890593725	0.82	0.772	9.87186335683008e-167	Neutrophils	ZFP36L1
C5AR11	7.80629377987241e-164	2.27290359704955	0.447	0.154	2.58848895446789e-159	Neutrophils	C5AR1
ALOX5AP2	5.84308172147075e-156	2.01715422838909	0.771	0.587	1.93750746802249e-151	Neutrophils	ALOX5AP
RGS2	2.04309674409559e-147	2.50775083896558	0.685	0.468	6.77470449374657e-143	Neutrophils	RGS2
IL1B1	5.97208383538211e-143	2.60086254764629	0.476	0.187	1.98028327897435e-138	Neutrophils	IL1B
LRG1	3.00669971975089e-142	2.31685359179283	0.357	0.11	9.96991560072197e-138	Neutrophils	LRG1
FCGR2A1	6.59302854938076e-142	2.28449	0.524	0.243	2.18618233668917e-137	Neutrophils	FCGR2A
PTGS21	7.58746717273278e-133	3.08249457050092	0.358	0.115	2.51592823980646e-128	Neutrophils	PTGS2
CTSS1	8.52181141276569e-124	1.93852133195982	0.71	0.593	2.82574744635897e-119	Neutrophils	CTSS
IER33	1.04455662483646e-121	2.06215379748973	0.642	0.416	3.46364531229523e-117	Neutrophils	IER3
FOS	3.36600651346575e-120	1.51318558657842	0.849	0.751	1.11613409980011e-115	Neutrophils	FOS
NCF21	1.05084980535935e-118	2.04290528798418	0.457	0.205	3.48451286959107e-114	Neutrophils	NCF2
CFD2	8.47237353966588e-117	2.00835386720043	0.517	0.254	2.80935434201781e-112	Neutrophils	CFD
NCF1	6.72532813643932e-113	2.41140875430667	0.543	0.325	2.23005155676191e-108	Neutrophils	NCF1
SDCBP	8.71979535703479e-110	1.92164043555827	0.658	0.561	2.89139694243917e-105	Neutrophils	SDCBP
JUNB1	2.63149347597505e-109	1.08916553529795	0.869	0.823	8.72576921698567e-105	Neutrophils	JUNB
CSF2RB2	3.28002069472074e-104	2.10493347942673	0.377	0.151	1.08762206216245e-99	Neutrophils	CSF2RB
PNRC11	1.29673032140999e-102	1.50309315348415	0.762	0.83	4.29982807276337e-98	Neutrophils	PNRC1
LAMTOR4	2.40533430063778e-98	2.0322937824811	0.674	0.683	7.97584800748481e-94	Neutrophils	LAMTOR4
GMFG	7.59944423589619e-98	1.66727589221305	0.684	0.664	2.51989971418082e-93	Neutrophils	GMFG
LYN	1.87557530642893e-94	2.24893957090422	0.482	0.277	6.21922015858768e-90	Neutrophils	LYN
S100A61	2.11408544733888e-93	1.12953089106368	0.88	0.931	7.01009593483099e-89	Neutrophils	S100A6
ACSL1	1.69664188967883e-92	2.49471969413288	0.439	0.228	5.62589484198604e-88	Neutrophils	ACSL1
RNF149	1.29438523699527e-91	2.31472165528842	0.56	0.412	4.2920520073526e-87	Neutrophils	RNF149
ZFP361	1.95494012392583e-91	1.46704949025866	0.748	0.708	6.48238595692565e-87	Neutrophils	ZFP36
AIF11	9.15665491000775e-89	1.71150371101907	0.546	0.306	3.03625520160947e-84	Neutrophils	AIF1
SPI11	2.49694702983717e-87	1.72437814016614	0.462	0.248	8.27962665623706e-83	Neutrophils	SPI1
NFKBIA1	7.08538481487246e-87	1.46857857536816	0.787	0.793	2.34944275076356e-82	Neutrophils	NFKBIA
EVI2B	2.60906943333957e-86	2.01478456700925	0.576	0.455	8.65141333401069e-82	Neutrophils	EVI2B
DUSP1	4.72955693463062e-85	1.15892268191435	0.831	0.754	1.56827378395417e-80	Neutrophils	DUSP1
FAM65B	6.88646596503639e-85	2.05233518484582	0.451	0.252	2.28348324934642e-80	Neutrophils	FAM65B
TREM11	1.19119516120256e-81	1.95694445624719	0.379	0.178	3.94988403503157e-77	Neutrophils	TREM1
SELL	8.22295775547023e-81	1.9257212032241	0.394	0.193	2.72665056213637e-76	Neutrophils	SELL
BRI31	1.20664070050542e-80	1.56016739945032	0.684	0.647	4.00109989880591e-76	Neutrophils	BRI3
IER2	6.90053806471123e-78	1.44094773565004	0.725	0.727	2.2881494168776e-73	Neutrophils	IER2
ANP32A	1.29796856736579e-76	2.23756934940744	0.589	0.535	4.30393397252822e-72	Neutrophils	ANP32A
CD551	1.3549663765856e-76	1.91901580301341	0.56	0.424	4.49293300812018e-72	Neutrophils	CD55
GLUL2	1.26494645303228e-75	1.72693447610729	0.634	0.52	4.19443594360974e-71	Neutrophils	GLUL
YPEL3	2.04837822326451e-75	2.11660831554058	0.589	0.53	6.79221735052278e-71	Neutrophils	YPEL3
S100A41	5.71131405019276e-74	1.22476516252431	0.828	0.859	1.89381462590342e-69	Neutrophils	S100A4
MSRB1	4.21141504976918e-71	2.08697537091703	0.363	0.181	1.39646311635296e-66	Neutrophils	MSRB1
TALDO1	2.06298417803991e-66	2.01297738800387	0.585	0.556	6.84064923596254e-62	Neutrophils	TALDO1
SLC2A3	2.23089889653936e-66	1.62532434645484	0.638	0.591	7.39743765103488e-62	Neutrophils	SLC2A3
SOCS31	7.02862214275181e-66	2.03075528839204	0.555	0.451	2.33062081631507e-61	Neutrophils	SOCS3
PLAUR1	8.17615646219689e-66	2.05989888481036	0.468	0.296	2.71113172129987e-61	Neutrophils	PLAUR
MARCKS4	1.35148915317051e-64	1.88182412020412	0.441	0.262	4.48140288299809e-60	Neutrophils	MARCKS
LY96	7.05391285327313e-55	1.97901239913906	0.394	0.245	2.33900696301684e-50	Neutrophils	LY96
CEBPD3	4.32645290035496e-53	1.66641353980527	0.518	0.399	1.4346085172287e-48	Neutrophils	CEBPD
CKLF1	1.47948831905681e-51	1.56636628522818	0.594	0.58	4.90583531716046e-47	Neutrophils	CKLF
MCL1	2.40453885073615e-51	1.36461622974829	0.644	0.738	7.97321037515601e-47	Neutrophils	MCL1
ARPC5	5.66666976741926e-45	1.35263009382257	0.608	0.698	1.87901102817855e-40	Neutrophils	ARPC5
TXN1	5.06416037157676e-44	1.45795619613147	0.618	0.708	1.67922493761114e-39	Neutrophils	TXN
LCP1	1.37421435277099e-43	1.22812963380822	0.618	0.674	4.55675737235334e-39	Neutrophils	LCP1
MBOAT71	1.26464101976165e-42	2.0486525763135	0.377	0.255	4.19342315742765e-38	Neutrophils	MBOAT7
MX2	5.27990856756985e-41	1.77075714599713	0.317	0.186	1.75076488192049e-36	Neutrophils	MX2
EFHD2	3.43879223657384e-39	1.63440593602344	0.523	0.514	1.14026911772552e-34	Neutrophils	EFHD2
NOP10	1.05983029000528e-37	1.60527872413543	0.561	0.631	3.51429125862851e-33	Neutrophils	NOP10
HIST1H2AC	5.5902699484821e-36	1.95190390073351	0.332	0.215	1.85367761221718e-31	Neutrophils	HIST1H2AC
CLEC2B	3.90619200089433e-35	1.91883059125807	0.494	0.465	1.29525420557655e-30	Neutrophils	CLEC2B
SORL1	4.01455133993225e-35	1.85598409295238	0.415	0.334	1.33118507880813e-30	Neutrophils	SORL1
NUP214	4.04013602702863e-35	1.83360834926906	0.333	0.221	1.33966870520242e-30	Neutrophils	NUP214
NFKBIZ	6.1043025418762e-35	1.80128060238709	0.476	0.438	2.02412567986073e-30	Neutrophils	NFKBIZ
SMCHD1	4.64674827446899e-31	1.7186768989409	0.522	0.564	1.54081526033117e-26	Neutrophils	SMCHD1
LRRK21	2.29638841191476e-30	1.37452394267657	0.315	0.199	7.61459433506816e-26	Neutrophils	LRRK2
CD141	1.70722349140127e-29	1.22626850503129	0.323	0.203	5.66098237513747e-25	Neutrophils	CD14
MIDN	7.64541789276607e-29	1.69722961104595	0.457	0.437	2.5351441190623e-24	Neutrophils	MIDN
SEC14L11	8.96722284664004e-29	1.94367285798829	0.372	0.294	2.97344142371737e-24	Neutrophils	SEC14L1
MAP1LC3B	7.33485325031912e-26	1.77554851590496	0.522	0.614	2.43216398927332e-21	Neutrophils	MAP1LC3B
FYB1	1.23245433830633e-25	1.07131749112841	0.546	0.572	4.08669534038997e-21	Neutrophils	FYB
STEAP41	1.37502718573499e-25	1.23425879953587	0.335	0.231	4.55945264517867e-21	Neutrophils	STEAP4
TRIB1	1.84459638516232e-25	1.94584305593607	0.33	0.246	6.11649715355973e-21	Neutrophils	TRIB1
NRBF2	1.74557742108926e-23	1.75943122396718	0.368	0.31	5.78816017058989e-19	Neutrophils	NRBF2
ICAM1	5.57388171512572e-23	1.84116245811124	0.403	0.36	1.84824343791854e-18	Neutrophils	ICAM1
UBE2B	5.59342285595779e-23	1.62481620969829	0.507	0.595	1.85472308480704e-18	Neutrophils	UBE2B
IVNS1ABP	1.21295859859538e-22	1.98296187915587	0.435	0.428	4.02204941708241e-18	Neutrophils	IVNS1ABP
PELI1	1.37511134938556e-22	1.72698640847513	0.312	0.234	4.55973172342759e-18	Neutrophils	PELI1
ATP6V0B1	2.35343959761672e-22	1.43920682388436	0.513	0.59	7.80377036173728e-18	Neutrophils	ATP6V0B
UBE2D3	1.96928199566817e-20	1.24786426321175	0.558	0.746	6.52994216943607e-16	Neutrophils	UBE2D3
RAC1	6.97356431988492e-20	1.07284237050926	0.568	0.715	2.31236419283064e-15	Neutrophils	RAC1
SGK11	9.38367303719886e-20	1.8404969297635	0.421	0.394	3.11153214240477e-15	Neutrophils	SGK1
ACTN11	1.17270384306442e-19	1.54275470956457	0.316	0.249	3.88856867321731e-15	Neutrophils	ACTN1
LCP2	4.3432499250432e-19	1.71608567045643	0.432	0.444	1.44017824264507e-14	Neutrophils	LCP2
TNFAIP31	5.43612916911145e-19	1.28862939132061	0.545	0.589	1.80256607118567e-14	Neutrophils	TNFAIP3
FAM129A	5.24037190961341e-18	1.69186589447308	0.41	0.409	1.73765492150871e-13	Neutrophils	FAM129A
MYO1F	5.95892154755074e-18	1.56985776484267	0.371	0.339	1.97591879595235e-13	Neutrophils	MYO1F
ATP6V0E1	2.54364443034398e-17	1.00938500831876	0.581	0.797	8.43447056657759e-13	Neutrophils	ATP6V0E1
KDM6B	1.66706809001284e-15	1.44626320764041	0.384	0.367	5.52783107967358e-11	Neutrophils	KDM6B
RNASET2	2.24545363851329e-14	1.37098208809653	0.482	0.579	7.44569971994623e-10	Neutrophils	RNASET2
PYCARD1	4.56887290755201e-13	1.36500538462452	0.411	0.439	1.51499256741517e-08	Neutrophils	PYCARD
JAML	1.00423590857009e-12	1.37872517531511	0.344	0.323	3.32994584922757e-08	Neutrophils	JAML
PTPRE	1.45801098496986e-12	1.60494546933042	0.336	0.316	4.83461862506155e-08	Neutrophils	PTPRE
NUMB	1.82905144904981e-12	1.56690283139366	0.321	0.296	6.06495169990427e-08	Neutrophils	NUMB
PPIF	2.78797325147276e-11	1.93553828760552	0.309	0.283	9.24464050455851e-07	Neutrophils	PPIF
CDC42EP3	1.17840119933475e-10	1.66327596797658	0.357	0.367	3.90746053687408e-06	Neutrophils	CDC42EP3
GPSM3	5.96969852787134e-10	1.2367817414327	0.475	0.613	1.97949233485686e-05	Neutrophils	GPSM3
C10orf54	9.13887882648622e-10	1.41117005210699	0.325	0.318	3.03036083007456e-05	Neutrophils	C10orf54
PDE4B	2.60438412338255e-09	1.74631819805194	0.332	0.332	8.63587731472418e-05	Neutrophils	PDE4B
SNX101	1.43998014341468e-08	1.38523117352835	0.3	0.287	0.000477483015754872	Neutrophils	SNX10
IFRD1	9.93255333345606e-08	1.62337360973118	0.323	0.333	0.0032935353598407	Neutrophils	IFRD1
ARRB2	2.6191327774977e-06	1.36849801416722	0.33	0.361	0.0868478237690463	Neutrophils	ARRB2
ISG20	2.73150391877951e-06	1.2646720877828	0.373	0.425	0.0905739384428099	Neutrophils	ISG20
WIPF1	6.10177121582375e-06	1.20344196736871	0.414	0.523	0.2023286317455	Neutrophils	WIPF1
LYST	1.2088579886293e-05	1.40532884043991	0.318	0.345	0.400845220449588	Neutrophils	LYST
FBXL5	1.51992215790587e-05	1.46948337958517	0.291	0.305	0.503990988340007	Neutrophils	FBXL5
HN1	2.86265657757142e-05	1.23979051676045	0.393	0.484	0.949228294556908	Neutrophils	HN1
CCNL1	7.41523926268355e-05	1.05188106235228	0.489	0.695	1	Neutrophils	CCNL1
LBR	8.27163172899079e-05	1.43776412627601	0.318	0.358	1	Neutrophils	LBR
CFLAR1	0.000140162003995154	1.11903384100368	0.452	0.629	1	Neutrophils	CFLAR
TUBA1A	0.000160206340847634	1.13550915702594	0.434	0.552	1	Neutrophils	TUBA1A
NCF4	0.000160408368899158	1.27861677919306	0.292	0.315	1	Neutrophils	NCF4
CARD16	0.000359940022174684	1.2665216336175	0.387	0.485	1	Neutrophils	CARD16
R3HDM4	0.000423664448855415	1.39801622270176	0.291	0.322	1	Neutrophils	R3HDM4
KIAA15511	0.000627289951052357	1.1685931153194	0.411	0.53	1	Neutrophils	KIAA1551
CYSTM1	0.00102668982050346	1.35873766001578	0.301	0.34	1	Neutrophils	CYSTM1
RHOG	0.0015894888234309	1.2828618696892	0.393	0.523	1	Neutrophils	RHOG
NABP11	0.00223603200972158	1.1632333048765	0.377	0.474	1	Neutrophils	NABP1
IRF1	0.0023148754185033	1.00669033988747	0.466	0.623	1	Neutrophils	IRF1
HIF1A	0.0124681386655897	1.41102800446419	0.362	0.471	1	Neutrophils	HIF1A
CMTM61	0.0152641316452698	1.21555007851079	0.387	0.528	1	Neutrophils	CMTM6
CCPG1	0.0398425269779296	1.03529759288682	0.243	0.362	1	Neutrophils	CCPG1
RTN3	0.0588058894366017	1.32749139804347	0.315	0.401	1	Neutrophils	RTN3
C20orf24	0.0603337805129019	1.04142760810657	0.276	0.42	1	Neutrophils	C20orf24
CDC42SE1	0.0643592918229018	1.03256093913379	0.297	0.457	1	Neutrophils	CDC42SE1
PHF20L1	0.0770058234299976	1.17862974315486	0.264	0.394	1	Neutrophils	PHF20L1
NFE2L2	0.0860357273878326	1.04094804996771	0.331	0.516	1	Neutrophils	NFE2L2
RNF13	0.110155802971564	1.12131982469708	0.247	0.36	1	Neutrophils	RNF13
FAM49B	0.114830623152616	1.12041477207902	0.378	0.53	1	Neutrophils	FAM49B
CSRNP1	0.151657272560426	1.05867820992864	0.235	0.333	1	Neutrophils	CSRNP1
