# Supplementary material for: Macrophage‐Mediated Cellular Communication Networks in Lung Squamous Cell Carcinoma and Adenocarcinoma Revealed by Single‐Cell Sequencing
Source: Mediators Inflamm. 2026 Feb 15;2026:9934067. doi: 10.1155/mi/9934067 (PMC12907464; doi:10.1155/mi/9934067)
Supplement: Supplementary file 4 — Supporting Information 4 Table S3: Details of epithelial cells in LUSC and LUAD. [file MI-2026-9934067-s004.xlsx]

## Sheet: Table S3
	p_val	avg_log2FC	pct.1	pct.2	p_val_adj	cluster	gene
RACK1	0	2.30569138438313	0.999	0.271	0	0	RACK1
SELENOW	0	2.14687296698629	0.982	0.259	0	0	SELENOW
ATP5F1E	0	2.09687459004004	0.989	0.269	0	0	ATP5F1E
SELENOP	0	2.04736690379722	0.992	0.255	0	0	SELENOP
C4BPA	0	1.90034910885793	0.991	0.65	0	0	C4BPA
MT-RNR2	0	1.72013836564532	1	0.274	0	0	MT-RNR2
SUSD2	0	1.62067058126795	0.991	0.698	0	0	SUSD2
MTATP6P1	0	1.60339126531145	0.996	0.272	0	0	MTATP6P1
HLA-DRB6	0	1.51540386800328	0.96	0.247	0	0	HLA-DRB6
ATP5MC2	0	1.50214209868302	0.958	0.253	0	0	ATP5MC2
SNHG5	0	1.43581406246887	0.889	0.219	0	0	SNHG5
MSLN	0	1.43485970498594	0.91	0.439	0	0	MSLN
ATP5MG	0	1.43173703208821	0.947	0.248	0	0	ATP5MG
LRRC75A-AS1	0	1.41678200428301	0.946	0.251	0	0	LRRC75A-AS1
CLPTM1L	0	1.40875313419861	0.965	0.726	0	0	CLPTM1L
CD55	0	1.39035084163939	0.982	0.799	0	0	CD55
DMBT1	0	1.38887567542931	0.713	0.318	0	0	DMBT1
MT-RNR1	0	1.36455444589856	1	0.274	0	0	MT-RNR1
ZFP36	0	1.35971618667422	0.995	0.752	0	0	ZFP36
ATP5ME	0	1.34911325737016	0.899	0.234	0	0	ATP5ME
ATP5MD	0	1.33678103487219	0.874	0.224	0	0	ATP5MD
GAS5	0	1.32457622426468	0.884	0.217	0	0	GAS5
TCIM	0	1.31354	0.882	0.233	0	0	TCIM
RPL31	0	1.31012707085375	1	0.947	0	0	RPL31
SFTPB	0	1.30049	1	0.937	0	0	SFTPB
CYP2B7P	0	1.29327166049028	0.961	0.242	0	0	CYP2B7P
ATP5PD	0	1.27772765114606	0.882	0.236	0	0	ATP5PD
ATP5MPL	0	1.27341245562829	0.877	0.227	0	0	ATP5MPL
ELOB	0	1.24156475379669	0.913	0.246	0	0	ELOB
AQP4	0	1.23658389192236	0.963	0.633	0	0	AQP4
TSC22D3	0	1.23564892639521	0.947	0.675	0	0	TSC22D3
SCGB3A1	0	1.22806418127946	1	0.813	0	0	SCGB3A1
SEM1	0	1.22168366381349	0.853	0.211	0	0	SEM1
ATP5IF1	0	1.2130929263992	0.909	0.253	0	0	ATP5IF1
ATP5MF	0	1.1999217404632	0.875	0.231	0	0	ATP5MF
ATP5F1A	0	1.19990980584817	0.864	0.21	0	0	ATP5F1A
STOM	0	1.18753531197601	0.932	0.739	0	0	STOM
IGFBP6	0	1.16065750993161	0.606	0.222	0	0	IGFBP6
ATP5F1D	0	1.15913225060476	0.82	0.195	0	0	ATP5F1D
NOP53	0	1.15072948061693	0.868	0.223	0	0	NOP53
RPS21	0	1.14331654278979	1	0.961	0	0	RPS21
MT-ATP8	0	1.12217676991531	0.975	0.632	0	0	MT-ATP8
SELENOM	0	1.11825796900622	0.761	0.179	0	0	SELENOM
NEDD9	0	1.11455876843452	0.873	0.587	0	0	NEDD9
CYP4B1	0	1.1138978059372	0.868	0.541	0	0	CYP4B1
NORAD	0	1.11190859516931	0.875	0.23	0	0	NORAD
WIF1	0	1.09091854380672	0.851	0.432	0	0	WIF1
ADGRF5	0	1.07216339689151	0.984	0.815	0	0	ADGRF5
PTP4A1	0	1.06950531685979	0.949	0.793	0	0	PTP4A1
CD81	0	1.0545805550373	0.992	0.908	0	0	CD81
C5	0	1.04970091466466	0.762	0.307	0	0	C5
ATP5PF	0	1.03436165860787	0.768	0.195	0	0	ATP5PF
HSPA5	0	1.02545248811581	0.987	0.883	0	0	HSPA5
BEX3	0	1.01570496095413	0.816	0.21	0	0	BEX3
RHOB	0	1.01241578953069	0.963	0.716	0	0	RHOB
ATP5PO	0	1.00876444325282	0.757	0.191	0	0	ATP5PO
AQP1	4.80542603452804e-248	1.08656271845978	0.892	0.585	1.41428493622195e-243	0	AQP1
FABP5	0	2.18632618127313	0.979	0.599	0	1	FABP5
SFTPA2	0	2.11685014672217	0.997	0.882	0	1	SFTPA2
LRRK2	0	2.0216322833075	0.975	0.663	0	1	LRRK2
SEPP1	0	1.86375452846338	0.957	0.421	0	1	SEPP1
SFTPA1	0	1.76397378709563	0.997	0.895	0	1	SFTPA1
SFTA3	0	1.75266424346555	0.977	0.525	0	1	SFTA3
C11orf96	0	1.57388394229202	0.912	0.461	0	1	C11orf96
HHIP	0	1.54939345640166	0.794	0.242	0	1	HHIP
AK1	0	1.53828081007391	0.952	0.577	0	1	AK1
C8orf4	0	1.50077730410718	0.827	0.321	0	1	C8orf4
PLA2G1B	0	1.42632590083526	0.83	0.36	0	1	PLA2G1B
LAMP3	0	1.42316848516794	0.971	0.678	0	1	LAMP3
LMO3	0	1.21314416003052	0.917	0.592	0	1	LMO3
NRGN	0	1.18528548895437	0.917	0.417	0	1	NRGN
CSF3R	0	1.17855226755368	0.888	0.407	0	1	CSF3R
CYB5A	0	1.11327650390898	0.985	0.947	0	1	CYB5A
MGST1	0	1.1106341809877	0.973	0.915	0	1	MGST1
RPL6	0	1.1031376870501	0.986	0.975	0	1	RPL6
RPL17	0	1.05862305610797	0.909	0.451	0	1	RPL17
AC079630.4	0	1.01966029487193	0.653	0.081	0	1	AC079630.4
LPCAT1	1.30046546659671e-301	1.22581919877542	0.977	0.832	3.82739991474077e-297	1	LPCAT1
GNB2L1	4.02164399141412e-301	1.14271977421751	0.968	0.497	1.18361004311309e-296	1	GNB2L1
SFTPD	4.6852617812888e-269	1.09212220185856	0.979	0.84	1.37891939485111e-264	1	SFTPD
ABCA3	8.22367051662194e-268	1.03290876147971	0.944	0.655	2.420308469747e-263	1	ABCA3
SLC39A8	5.18992914741917e-258	1.10893293966703	0.939	0.69	1.52744804737694e-253	1	SLC39A8
DBI	1.05291151464728e-253	1.03444377759166	0.967	0.93	3.09882387875842e-249	1	DBI
RPS10	5.22312932320422e-233	1.00975867350781	0.949	0.813	1.53721919111223e-228	1	RPS10
ZDHHC3	1.33689525811895e-205	1.37491973924828	0.855	0.611	3.93461643416989e-201	1	ZDHHC3
TFPI	4.60638492208429e-194	1.08891911776863	0.866	0.58	1.35570514641863e-189	1	TFPI
SCD	2.09293333161644e-188	1.05646677262834	0.835	0.563	6.15971208828035e-184	1	SCD
CLDN2	0	2.5907550596822	0.882	0.056	0	2	CLDN2
SERPIND1	0	2.57823923439002	0.896	0.171	0	2	SERPIND1
LDHB	0	2.22081923212321	1	0.794	0	2	LDHB
TMSB4X	0	2.18486026122679	1	0.994	0	2	TMSB4X
PLEKHA5	0	2.00258326186074	0.997	0.399	0	2	PLEKHA5
ITPR2	0	1.88457305319539	0.996	0.484	0	2	ITPR2
MDK	0	1.80266949447612	0.996	0.378	0	2	MDK
CRABP2	0	1.78373454990489	0.979	0.154	0	2	CRABP2
HLA-C	0	1.77299572812967	1	0.92	0	2	HLA-C
HLA-A	0	1.76251240819132	1	0.915	0	2	HLA-A
PCSK1N	0	1.73167568246101	0.992	0.437	0	2	PCSK1N
CAND1	0	1.71556775040559	1	0.422	0	2	CAND1
TM7SF3	0	1.7085064976766	0.991	0.507	0	2	TM7SF3
TXNDC17	0	1.69074295661211	0.997	0.756	0	2	TXNDC17
2025-03-09	0	1.62140169028218	0.997	0.345	0	2	2025-03-09
TMBIM4	0	1.59446731055594	0.999	0.67	0	2	TMBIM4
CDK4	0	1.57072819223361	0.998	0.43	0	2	CDK4
MDM2	0	1.55818350523704	0.993	0.483	0	2	MDM2
WFDC3	0	1.54367070478897	0.917	0.132	0	2	WFDC3
SOX4	0	1.52463178847332	0.996	0.525	0	2	SOX4
MARCKSL1	0	1.51791262217195	0.975	0.215	0	2	MARCKSL1
KRAS	0	1.50603704850498	0.996	0.486	0	2	KRAS
PGK1	0	1.50217953712563	0.997	0.736	0	2	PGK1
PLTP	0	1.48000263510204	0.969	0.174	0	2	PLTP
MALL	0	1.47978988741536	0.987	0.493	0	2	MALL
HLA-B	0	1.47816581755401	1	0.929	0	2	HLA-B
ENO1	0	1.44950162776288	0.999	0.881	0	2	ENO1
TSPAN31	0	1.44474951340085	0.996	0.472	0	2	TSPAN31
B2M	0	1.44433119595871	1	0.993	0	2	B2M
DDIT4	0	1.43996384266147	0.888	0.34	0	2	DDIT4
RAB21	0	1.43967175147766	0.997	0.544	0	2	RAB21
APOD	0	1.41170194614116	0.985	0.24	0	2	APOD
WBP5	0	1.40112310195984	0.992	0.36	0	2	WBP5
OCIAD2	0	1.38083430370879	0.995	0.626	0	2	OCIAD2
FLNA	0	1.36995841425692	0.992	0.664	0	2	FLNA
ALDOA	0	1.36177904020148	0.998	0.454	0	2	ALDOA
BEX2	0	1.35828451646081	0.995	0.504	0	2	BEX2
SAT1	0	1.34664144885293	0.999	0.952	0	2	SAT1
HPGD	0	1.33384949414158	0.938	0.284	0	2	HPGD
RNASET2	0	1.32037573768778	0.982	0.414	0	2	RNASET2
EPCAM	0	1.31808308648431	1	0.857	0	2	EPCAM
CCT2	0	1.30916533071746	0.997	0.536	0	2	CCT2
HSPA6	0	1.30904945368828	0.722	0.197	0	2	HSPA6
NGFRAP1	0	1.29236200609121	0.992	0.413	0	2	NGFRAP1
CCPG1	0	1.26102615495684	0.992	0.513	0	2	CCPG1
ATP11A	0	1.23539300871877	0.992	0.741	0	2	ATP11A
NDRG1	0	1.23216830779574	0.968	0.515	0	2	NDRG1
CDCA7	0	1.21922725359618	0.872	0.095	0	2	CDCA7
LINC01420	0	1.2090351770551	0.983	0.307	0	2	LINC01420
DDIT3	0	1.20501031959258	0.909	0.358	0	2	DDIT3
ATP1B1	0	1.20495075036898	1	0.906	0	2	ATP1B1
ATRX	0	1.18114367537173	1	0.737	0	2	ATRX
TESC	0	1.17798511283162	0.896	0.171	0	2	TESC
RASSF3	0	1.16752342244048	0.959	0.231	0	2	RASSF3
PRDX4	0	1.16606858292778	0.984	0.587	0	2	PRDX4
RHOBTB3	0	1.16130192152984	0.964	0.3	0	2	RHOBTB3
TPM1	0	1.14751057862547	0.992	0.632	0	2	TPM1
LDHA	0	1.14559722428568	0.998	0.809	0	2	LDHA
TMEM98	0	1.13998495528937	0.982	0.49	0	2	TMEM98
CTDSP2	0	1.13539317620923	0.992	0.553	0	2	CTDSP2
GNS	0	1.12908193668257	0.991	0.526	0	2	GNS
TMEM176A	0	1.12105868467849	0.95	0.183	0	2	TMEM176A
LRIG3	0	1.11883144898263	0.953	0.357	0	2	LRIG3
CNOT2	0	1.11626130800999	0.997	0.447	0	2	CNOT2
VAMP5	0	1.10989557177884	0.901	0.189	0	2	VAMP5
AEBP2	0	1.10842371639747	0.979	0.402	0	2	AEBP2
MAGED2	0	1.10654630639385	0.986	0.494	0	2	MAGED2
RAMP1	0	1.08895509922648	0.958	0.268	0	2	RAMP1
MACROD2	0	1.08495370857683	0.893	0.388	0	2	MACROD2
KRT18	0	1.08440579252763	1	0.84	0	2	KRT18
TSFM	0	1.06653562497216	0.966	0.264	0	2	TSFM
TRIM2	0	1.05659879838797	0.98	0.532	0	2	TRIM2
ETNK1	0	1.04924463445322	0.981	0.451	0	2	ETNK1
GTF2I	0	1.0471232402351	0.998	0.588	0	2	GTF2I
SLC35E3	0	1.03662615944684	0.965	0.236	0	2	SLC35E3
FAM129A	0	1.03559186593637	0.957	0.309	0	2	FAM129A
HLA-E	0	1.03048247511331	0.997	0.87	0	2	HLA-E
CDKN2A	0	1.02866512853591	0.974	0.256	0	2	CDKN2A
TMEM176B	0	1.02237689950178	0.957	0.266	0	2	TMEM176B
RAP1B	0	1.0186898549754	0.985	0.504	0	2	RAP1B
WFDC2	4.76803090813368e-299	1.30577803297607	1	0.906	1.40327917657282e-294	2	WFDC2
H3F3A	4.98689421197528e-296	1.03252150105735	0.999	0.754	1.46769283552644e-291	2	H3F3A
SFTA1P	1.01596954090266e-293	1.0970011573876	0.976	0.541	2.99009995583061e-289	2	SFTA1P
TIMP1	1.12864811022005e-290	1.0691228751627	0.995	0.676	3.32172425318863e-286	2	TIMP1
WSB1	2.55659053708848e-273	1.0757516816176	1	0.824	7.52430160970509e-269	2	WSB1
ELF3	4.43177170712474e-270	1.09752813886302	0.996	0.651	1.30431473112388e-265	2	ELF3
HSPA1A	1.24479221673275e-259	1.30829702544804	0.998	0.733	3.66354797306616e-255	2	HSPA1A
ETS2	2.96720660346653e-243	1.10095144655532	0.982	0.682	8.73278575466234e-239	2	ETS2
NEAT1	4.72310241516299e-231	1.15130595279869	0.999	0.902	1.39005627180662e-226	2	NEAT1
SFTPC	0	2.04024171429204	1	0.975	0	3	SFTPC
SFTPA11	0	1.74203932169948	0.996	0.896	0	3	SFTPA1
SFTPA21	0	1.74038733081355	1	0.883	0	3	SFTPA2
CLDN18	0	1.7209326844096	0.936	0.448	0	3	CLDN18
MT-RNR11	0	1.59257917373553	0.983	0.352	0	3	MT-RNR1
MT-RNR21	0	1.48825188044762	0.983	0.352	0	3	MT-RNR2
MTATP6P11	0	1.47371650738542	0.98	0.35	0	3	MTATP6P1
ABCA31	0	1.37638856851186	0.946	0.658	0	3	ABCA3
CD36	0	1.34365777165518	0.754	0.245	0	3	CD36
CEBPD	0	1.28660819831992	0.981	0.891	0	3	CEBPD
SELENOP1	0	1.24099355243209	0.973	0.335	0	3	SELENOP
BEX31	0	1.07702465427701	0.836	0.272	0	3	BEX3
LAMP31	1.05165943176452e-300	1.29926980193905	0.977	0.68	3.09513887362617e-296	3	LAMP3
TCIM1	1.29363899996145e-294	1.47059901507341	0.852	0.305	3.80730894078653e-290	3	TCIM
HHIP1	4.55820743436132e-294	1.20307155348883	0.749	0.252	1.34152603000688e-289	3	HHIP
LRRC75A-AS11	5.51222716288946e-293	1.0528365018467	0.915	0.328	1.62230357631e-288	3	LRRC75A-AS1
PGC	1.20470735409652e-283	1.6487724039267	0.949	0.652	3.54557421384148e-279	3	PGC
WIF11	1.97786292451441e-276	1.52725372035872	0.88	0.473	5.82104837313837e-272	3	WIF1
MT-ATP81	8.62259254354582e-276	1.07763347307507	0.974	0.669	2.53771521149097e-271	3	MT-ATP8
SFTPB1	5.34347533042963e-266	1.03203319131436	1	0.944	1.57263822449874e-261	3	SFTPB
PEBP4	8.82424023403449e-258	1.13060562399991	0.964	0.595	2.59706214327869e-253	3	PEBP4
CA2	7.60778239333815e-252	1.30522167485011	0.729	0.331	2.23904643618335e-247	3	CA2
CRTAC1	2.37880205685133e-246	1.05779854958132	0.784	0.401	7.00105233351915e-242	3	CRTAC1
SDR16C5	2.21649949554869e-244	1.10850701841435	0.859	0.57	6.52337966534936e-240	3	SDR16C5
F3	2.2324325072928e-179	1.01672575933257	0.723	0.399	6.57027211221344e-175	3	F3
NNMT	1.67307926267957e-122	1.20270893190439	0.735	0.478	4.92403957799226e-118	3	NNMT
CXCL2	4.28848695223746e-37	1.09023521284495	0.601	0.483	1.26214459491301e-32	3	CXCL2
IGHA1	4.63473629046549e-08	1.32385594868264	0.475	0.406	0.0013640492376469	3	IGHA1
SCGB3A11	0	2.73727698180951	1	0.835	0	4	SCGB3A1
FOSB	0	2.59557825433103	0.997	0.474	0	4	FOSB
CHI3L1	0	2.43417371306609	0.966	0.299	0	4	CHI3L1
SPINK5	0	2.37034651444489	0.977	0.346	0	4	SPINK5
HBG2	0	2.34874267395096	0.999	0.125	0	4	HBG2
RRAD	0	2.33945364444166	0.963	0.375	0	4	RRAD
EGR1	0	2.15812452771043	0.993	0.501	0	4	EGR1
ATF3	0	2.1402835041268	0.981	0.459	0	4	ATF3
CTD-3252C9.4	0	2.10964857819009	0.968	0.178	0	4	CTD-3252C9.4
HBA2	0	2.04335106638837	0.994	0.122	0	4	HBA2
JUN	0	2.03896669825806	1	0.847	0	4	JUN
LMNA	0	2.02094145818083	0.998	0.723	0	4	LMNA
KLF6	0	1.87560474026377	0.984	0.63	0	4	KLF6
SCGB3A2	0	1.86211582753985	0.998	0.785	0	4	SCGB3A2
FOS	0	1.81051186932913	1	0.842	0	4	FOS
IER2	0	1.7250947302341	0.993	0.633	0	4	IER2
BMP2	0	1.66734364869009	0.971	0.402	0	4	BMP2
NR4A1	0	1.63007114210546	0.999	0.585	0	4	NR4A1
JUND	0	1.60684275665531	0.997	0.846	0	4	JUND
ELF31	0	1.57658126378939	0.998	0.659	0	4	ELF3
KCNQ1OT1	0	1.53717573706145	0.932	0.297	0	4	KCNQ1OT1
HBA1	0	1.53175290969427	0.983	0.086	0	4	HBA1
MUC21	0	1.47631564847067	0.97	0.179	0	4	MUC21
IFI6	0	1.45308178194576	0.986	0.512	0	4	IFI6
TMC5	0	1.42848	0.995	0.587	0	4	TMC5
MALAT1	0	1.4268748597171	1	0.996	0	4	MALAT1
KLF2	0	1.41418655045473	0.948	0.415	0	4	KLF2
PLAT	0	1.38409834328838	0.871	0.144	0	4	PLAT
PLK3	0	1.38228471548758	0.931	0.227	0	4	PLK3
MS4A15	0	1.36404447417035	0.972	0.155	0	4	MS4A15
CTSD	0	1.31219776488758	0.999	0.915	0	4	CTSD
SLC5A3	0	1.30630682137701	0.904	0.29	0	4	SLC5A3
JUNB	0	1.3042021481673	0.999	0.775	0	4	JUNB
FAM133B	0	1.24045762621867	0.967	0.52	0	4	FAM133B
FOLR1	0	1.2346764414841	0.998	0.85	0	4	FOLR1
AQP5	0	1.20752068226866	0.991	0.445	0	4	AQP5
SNHG19	0	1.2042476679919	0.931	0.293	0	4	SNHG19
HLA-DRB5	0	1.19177498705317	0.971	0.354	0	4	HLA-DRB5
NR4A2	0	1.18727943411274	0.945	0.283	0	4	NR4A2
CRIP1	0	1.16847824980989	0.918	0.248	0	4	CRIP1
LDLR	0	1.14368712765596	0.951	0.498	0	4	LDLR
MCL1	0	1.14207483532218	0.989	0.726	0	4	MCL1
SLC9A3R2	0	1.13818892547076	0.981	0.485	0	4	SLC9A3R2
TMEM238	0	1.12215999077574	0.993	0.45	0	4	TMEM238
KLF4	0	1.11582439877013	0.885	0.244	0	4	KLF4
CYR61	0	1.11415926684988	0.953	0.413	0	4	CYR61
FAM53C	0	1.09112408666791	0.864	0.238	0	4	FAM53C
CCNL1	0	1.08817051400702	0.987	0.617	0	4	CCNL1
ADAMTS1	0	1.07106186162392	0.76	0.169	0	4	ADAMTS1
KLB	0	1.07091973899338	0.803	0.084	0	4	KLB
POLR2J3	0	1.06648327208752	0.969	0.358	0	4	POLR2J3
NRGN1	0	1.05663223175603	0.966	0.424	0	4	NRGN
MAFF	0	1.05393529118607	0.857	0.245	0	4	MAFF
PLK2	0	1.04851131940717	0.919	0.271	0	4	PLK2
KDM6B	0	1.04816964254264	0.882	0.342	0	4	KDM6B
HIST1H1C	0	1.02379754223811	0.984	0.56	0	4	HIST1H1C
SLC22A31	0	1.0178429375755	0.995	0.632	0	4	SLC22A31
RPLP1	0	1.00039650748987	1	0.997	0	4	RPLP1
AREG	2.6452586721996e-305	1.19972991902347	0.947	0.423	7.78526079815065e-301	4	AREG
BRD2	5.81908965124629e-298	1.00858330180314	0.981	0.696	1.71261627525829e-293	4	BRD2
NEAT11	2.95158310312524e-295	1.45493854423796	0.998	0.905	8.68680423080788e-291	4	NEAT1
PHLDA2	2.27306001389747e-292	1.0698598665045	0.943	0.455	6.68984292690164e-288	4	PHLDA2
SUSD21	1.66772820690794e-282	1.21568	0.998	0.731	4.90829088575077e-278	4	SUSD2
VMP1	2.91504740756197e-274	1.11789054815842	0.991	0.7	8.57927602519564e-270	4	VMP1
DUSP1	2.37862000781418e-270	1.2445281006877	0.999	0.805	7.00051654499793e-266	4	DUSP1
NFKBIZ	8.03484100399745e-265	1.11517897549019	0.913	0.488	2.36473405588649e-260	4	NFKBIZ
AQP11	8.18084332616696e-263	1.09741029061733	0.995	0.611	2.4077039993242e-258	4	AQP1
HSPA1A1	6.36563165938443e-262	1.32619027926928	0.999	0.739	1.87346905367343e-257	4	HSPA1A
GPRC5A	1.73000989705223e-260	1.00440698876683	0.995	0.743	5.09159212801442e-256	4	GPRC5A
SERPINH1	1.95928834396953e-254	1.05135415027734	0.972	0.586	5.76638152513672e-250	4	SERPINH1
DNAJB1	2.81449092146488e-242	1.00027657718762	0.987	0.668	8.2833282309633e-238	4	DNAJB1
HSP90AA1	4.85635316375846e-240	1.45125252032818	0.999	0.957	1.42927329962575e-235	4	HSP90AA1
CXCL21	1.00755070570918e-208	1.05343561508784	0.909	0.454	2.9653224819727e-204	4	CXCL2
NFKBIA	2.32010654708636e-198	1.19501552523698	0.993	0.839	6.82830557872987e-194	4	NFKBIA
CES1	0	3.66724636287397	0.753	0.14	0	5	CES1
AKR1C2	0	3.56541976602053	0.665	0.052	0	5	AKR1C2
KRT6A	0	3.56532927401999	0.588	0.023	0	5	KRT6A
NTS	0	3.50268777608806	0.512	0.011	0	5	NTS
AKR1B10	0	3.46043681515822	0.667	0.012	0	5	AKR1B10
KRT16	0	3.38428350726168	0.425	0.013	0	5	KRT16
GPX2	0	3.15718016968511	0.652	0.039	0	5	GPX2
SPARCL1	0	3.12677538290841	0.541	0.1	0	5	SPARCL1
KRT5	0	3.09864761707969	0.616	0.024	0	5	KRT5
DAPL1	0	2.53550455414785	0.476	0.061	0	5	DAPL1
ADH7	0	2.32537	0.511	0.008	0	5	ADH7
NTRK2	0	2.22503351108232	0.472	0.02	0	5	NTRK2
CALML3	0	2.19386713166186	0.468	0.012	0	5	CALML3
UCHL1	0	2.18522387551005	0.479	0.049	0	5	UCHL1
MAGEA4	0	2.00140424933411	0.479	0.007	0	5	MAGEA4
CYP4F3	0	1.84468312790417	0.436	0.008	0	5	CYP4F3
KRT6B	0	1.66263156482535	0.284	0.007	0	5	KRT6B
DSG3	0	1.59881470742733	0.377	0.01	0	5	DSG3
SERPINB5	0	1.55583543032462	0.417	0.011	0	5	SERPINB5
PKP1	0	1.51486041590455	0.415	0.019	0	5	PKP1
SERPINB13	0	1.49244006917179	0.303	0.003	0	5	SERPINB13
DSC3	0	1.39656218576307	0.335	0.012	0	5	DSC3
CLCA2	0	1.26202323335649	0.349	0.018	0	5	CLCA2
GJB6	0	1.23998581140219	0.297	0.013	0	5	GJB6
TCHH	0	1.21310729092922	0.321	0.013	0	5	TCHH
ADAM23	0	1.12937058026764	0.327	0.005	0	5	ADAM23
AKR1C1	3.1996634778261e-288	3.19361388889783	0.731	0.27	9.41692958158999e-284	5	AKR1C1
TXN	4.13227414786368e-287	3.28983186926377	0.917	0.929	1.21616960445776e-282	5	TXN
GCLC	9.77980947055206e-286	2.40130340663066	0.559	0.126	2.87829572527818e-281	5	GCLC
LYPD3	2.51245848229026e-278	1.3005162352853	0.335	0.035	7.39441655922846e-274	5	LYPD3
ALDH3A1	1.67887238988113e-271	2.70758992559117	0.605	0.162	4.94108933065914e-267	5	ALDH3A1
S100A11	6.98831841536768e-267	1.98050917955905	0.957	0.984	2.05673199282686e-262	5	S100A11
RPL35A	4.01737771936831e-249	1.82311072193011	0.952	0.988	1.18235443658729e-244	5	RPL35A
RPL39	4.80257626889144e-248	1.47850591572548	0.971	0.99	1.41344622169744e-243	5	RPL39
PRDX1	3.13161056527311e-229	2.57211561831162	0.884	0.917	9.2166430546553e-225	5	PRDX1
PITX1	6.69155914602244e-225	1.08843223211019	0.312	0.038	1.96939277226587e-220	5	PITX1
RPS15	1.25682243464079e-223	1.3997028524346	0.949	0.99	3.69895410739132e-219	5	RPS15
ACKR3	7.52338431966752e-223	1.53258290666706	0.412	0.075	2.21420723912135e-218	5	ACKR3
SPP1	2.30982359282747e-202	4.53202968307012	0.635	0.256	6.79804181605053e-198	5	SPP1
ATP5E	4.26907331623991e-198	1.56689380701957	0.857	0.538	1.25643096770257e-193	5	ATP5E
RPS19	2.85733310693386e-194	1.34994175205652	0.968	0.992	8.40941706701705e-190	5	RPS19
CD9	2.91300452043931e-194	2.12931378703534	0.855	0.922	8.57326360410493e-190	5	CD9
RPL35	3.11422791212356e-191	1.40930315440712	0.904	0.986	9.16548416817086e-187	5	RPL35
MARCKS	6.75569679375549e-190	2.14731358721174	0.611	0.232	1.98826912337018e-185	5	MARCKS
RPL18A	1.89254496593527e-187	1.27465170574495	0.94	0.989	5.56994908924409e-183	5	RPL18A
RPS7	7.42370957465508e-184	1.3045912352098	0.905	0.981	2.18487196491674e-179	5	RPS7
GAPDH	3.17411843743552e-182	2.10988245067206	0.844	0.9	9.34174797321649e-178	5	GAPDH
MAP1B	2.36919889334057e-178	1.70777651490284	0.445	0.113	6.97278926299063e-174	5	MAP1B
PERP	6.57064725966879e-178	2.76929529021849	0.795	0.752	1.93380719499312e-173	5	PERP
SOX2	3.3121713834563e-171	2.18336234219044	0.499	0.158	9.74805159865025e-167	5	SOX2
KRT17	2.85482459073748e-167	4.28125936573124	0.423	0.107	8.40203425299947e-163	5	KRT17
RAB6B	9.875821694472e-166	1.64923429924622	0.404	0.099	2.90655308290005e-161	5	RAB6B
CSTA	1.61510453474838e-164	2.89541449527414	0.535	0.19	4.75341415621796e-160	5	CSTA
RPS28	4.78781738819108e-164	1.04265890577172	0.961	0.994	1.40910253551852e-159	5	RPS28
OSGIN1	6.19225234847323e-163	1.60246251229713	0.409	0.105	1.82244178867916e-158	5	OSGIN1
RPL24	6.49171928633513e-161	1.09979206991603	0.94	0.99	1.91057790316129e-156	5	RPL24
UBA52	2.54462931896178e-151	1.16241793860887	0.868	0.979	7.48909854863641e-147	5	UBA52
RPL36	4.37430963930151e-149	1.13009161957938	0.913	0.989	1.28740306994283e-144	5	RPL36
DST	9.95994920122804e-149	2.61484672512498	0.572	0.256	2.93131264941343e-144	5	DST
MIF	4.79750032504997e-145	2.30464295518687	0.779	0.771	1.41195232066546e-140	5	MIF
SLC7A11	1.69763303611062e-144	1.1095519432059	0.333	0.074	4.99630378857717e-140	5	SLC7A11
PTGR1	8.04571709766545e-144	3.07234696140962	0.657	0.415	2.36793499901392e-139	5	PTGR1
CBR3	3.18825477037379e-140	1.35402516394086	0.357	0.088	9.38335261468712e-136	5	CBR3
ATP1B3	5.49742692054984e-140	2.6493540228905	0.66	0.439	1.61794771698702e-135	5	ATP1B3
RPS27A	1.59000367608409e-138	1.07755325971705	0.933	0.99	4.67953981908309e-134	5	RPS27A
SFN	2.75391118817249e-137	2.55785052354533	0.711	0.556	8.10503601791045e-133	5	SFN
CRYAB	1.74333388791315e-130	1.31319245036911	0.291	0.059	5.1308059655172e-126	5	CRYAB
FTL	9.53577471677147e-129	1.43019389971174	0.993	0.998	2.80647385689301e-124	5	FTL
GPNMB	1.08682765690836e-122	2.54749982130828	0.607	0.351	3.198642477047e-118	5	GPNMB
GCLM	1.26032379396055e-118	2.23702072214094	0.563	0.302	3.7092589580053e-114	5	GCLM
TP63	9.5555203192061e-117	1.43186866313193	0.387	0.121	2.81228518514555e-112	5	TP63
GSTM3	1.12350373287589e-113	2.22721715473959	0.519	0.254	3.30658383622703e-109	5	GSTM3
RBP1	1.40254751344846e-108	1.19066986253158	0.341	0.098	4.12783758683017e-104	5	RBP1
PPIA	4.11865686230273e-108	1.15059370319378	0.828	0.967	1.21216190114432e-103	5	PPIA
NQO1	1.02637083841717e-103	2.51925179074982	0.561	0.336	3.02071201454557e-99	5	NQO1
ADM	3.44179581313681e-103	1.13084359283386	0.315	0.086	1.0129549257643e-98	5	ADM
PFN2	5.26975887767019e-102	1.53964278571551	0.459	0.199	1.55094273528711e-97	5	PFN2
KRT13	2.82493179628416e-97	2.04871985043179	0.273	0.069	8.3140567696439e-93	5	KRT13
SHFM1	8.99414455890392e-97	1.78483401302998	0.639	0.497	2.64706668513101e-92	5	SHFM1
TRIM16L	2.88445526867788e-95	1.10695	0.34	0.11	8.48924030124588e-91	5	TRIM16L
IGFBP3	1.95457892420433e-90	1.50070828634522	0.284	0.076	5.75252123182577e-86	5	IGFBP3
CXCL14	1.11498062920217e-89	1.56184277431723	0.588	0.323	3.28149948980489e-85	5	CXCL14
AKR1C3	1.18605195331051e-88	2.08479741127069	0.497	0.269	3.49066950378816e-84	5	AKR1C3
SUMO2	8.10893915143435e-85	1.24245380554666	0.76	0.895	2.38654188165864e-80	5	SUMO2
S100A9	9.01948882337473e-85	1.52715	0.141	0.596	2.65452575560742e-80	5	S100A9
C14orf2	1.71580206909422e-80	1.47670419131054	0.64	0.503	5.0497770695512e-76	5	C14orf2
C3orf58	2.56330446784316e-75	1.46952576233795	0.419	0.204	7.5440613793092e-71	5	C3orf58
ANXA2	9.19451180886599e-75	1.15063084154362	0.787	0.906	2.70603677046735e-70	5	ANXA2
TALDO1	2.12682479433675e-74	1.71724180038788	0.68	0.75	6.25945805221248e-70	5	TALDO1
ITGB8	8.07701852167555e-72	1.08326497589323	0.364	0.146	2.37714732111433e-67	5	ITGB8
CBR1	2.09185333782458e-71	2.26167746353569	0.628	0.609	6.15653355855152e-67	5	CBR1
CPA3	1.60505754983916e-68	1.9646950612601	0.329	0.123	4.72384487493163e-64	5	CPA3
RNF7	4.49249344134737e-67	1.94289089941003	0.627	0.655	1.32218574472294e-62	5	RNF7
GSTA1	1.32614253970235e-66	1.83536097377104	0.435	0.219	3.902970108598e-62	5	GSTA1
RPL22L1	1.12843931716534e-65	2.00174441556879	0.619	0.597	3.3211097543493e-61	5	RPL22L1
ATP5L	3.2334215584939e-65	1.14819520780634	0.669	0.517	9.51628298880341e-61	5	ATP5L
NFE2L2	6.02056545214231e-65	1.63810610324562	0.66	0.727	1.77191261822e-60	5	NFE2L2
ABCC5	9.17129930123029e-63	1.50843976424481	0.425	0.239	2.69920509734509e-58	5	ABCC5
RPL36A	2.90448650401546e-62	1.28863450944339	0.667	0.588	8.54819422996791e-58	5	RPL36A
TPSAB1	3.241118750933e-61	2.16844845266305	0.328	0.135	9.5389365958709e-57	5	TPSAB1
GPC1	5.37612754037575e-58	1.18067770738168	0.395	0.212	1.58224809640799e-53	5	GPC1
RPS17	8.00245296845889e-58	1.05092791029949	0.731	0.681	2.35520193314714e-53	5	RPS17
MAF	2.35974050699737e-57	1.52811692994083	0.333	0.147	6.94495228614396e-53	5	MAF
SLC2A1	9.12328146818494e-57	1.65599332926046	0.38	0.199	2.68507296890151e-52	5	SLC2A1
CLDND1	2.40390713449331e-55	1.61374190091933	0.505	0.385	7.07493908752727e-51	5	CLDND1
LRRC75A	1.61712787382035e-54	1.64372847662133	0.475	0.29	4.75936904544067e-50	5	LRRC75A
RPL171	3.87122209879922e-53	1.37648519686427	0.595	0.495	1.1393393758976e-48	5	RPL17
CDKN2A1	5.1226293460109e-51	1.42172326284413	0.484	0.325	1.50764104282447e-46	5	CDKN2A
ATP5G3	1.56529106059389e-50	1.44766666813931	0.568	0.477	4.60680812043386e-46	5	ATP5G3
KRT15	1.82665080786317e-50	2.57348991722826	0.464	0.307	5.37601599262209e-46	5	KRT15
ALDOA1	9.67642697209441e-50	1.01118814405565	0.64	0.504	2.84786922215711e-45	5	ALDOA
SET	2.57155623035788e-49	1.29104224259353	0.68	0.877	7.56834714156627e-45	5	SET
TM4SF1	5.00475340961961e-49	1.68734334185318	0.661	0.716	1.47294897598515e-44	5	TM4SF1
PTPRS	1.19225220653024e-46	1.03377755728771	0.349	0.185	3.50891746903916e-42	5	PTPRS
S100A2	1.31287838294177e-44	3.68438460418537	0.372	0.212	3.86393236883592e-40	5	S100A2
PPP1CB	1.79281748287858e-44	1.55390791863867	0.631	0.757	5.27644113385994e-40	5	PPP1CB
TPSB2	1.22855477968742e-43	2.41589258620314	0.433	0.27	3.61575957209806e-39	5	TPSB2
IGFBP2	1.6467500222383e-43	1.97339260679168	0.565	0.489	4.84654999044953e-39	5	IGFBP2
RAP2B	3.21411057915198e-43	1.5739372590373	0.451	0.326	9.45944884550218e-39	5	RAP2B
TXNRD1	4.56930575383358e-42	1.55644888900017	0.5	0.411	1.34479237641076e-37	5	TXNRD1
C7orf73	6.03409593863968e-42	1.36896642925907	0.493	0.403	1.77589477570105e-37	5	C7orf73
NCBP2-AS2	2.02835609405981e-41	1.19301151490838	0.436	0.311	5.96965482042742e-37	5	NCBP2-AS2
NAMPT	4.30229585868158e-41	1.65992883507275	0.561	0.539	1.26620869416858e-36	5	NAMPT
TCEB2	2.09294632042204e-40	1.01356824739463	0.603	0.505	6.15975031563411e-36	5	TCEB2
USMG5	2.89240480802426e-40	1.19866225261271	0.575	0.492	8.51263659049619e-36	5	USMG5
SEC61G	3.14623317000818e-40	1.26081740013211	0.661	0.849	9.25967884265109e-36	5	SEC61G
ANXA1	9.72868050220442e-39	1.7909819185943	0.673	0.785	2.86324795860378e-34	5	ANXA1
ATP5J2	6.67269439410283e-38	1.12870404044651	0.565	0.502	1.9638406871284e-33	5	ATP5J2
PALLD	1.91383093776124e-37	1.04347715989258	0.369	0.229	5.63259583292509e-33	5	PALLD
HN1	4.30453576565303e-37	1.27069798630947	0.479	0.384	1.26686792118934e-32	5	HN1
GJA1	5.73965993532615e-37	1.63676498729823	0.444	0.328	1.68923931556584e-32	5	GJA1
FAM162A	8.73295782041952e-37	2.10286178499771	0.543	0.56	2.57019681612767e-32	5	FAM162A
NDUFB4	2.30011121793461e-34	1.19097910942361	0.636	0.869	6.76945732550335e-30	5	NDUFB4
DYNLL1	6.08223433342131e-34	1.04614003532056	0.649	0.81	1.79006238666922e-29	5	DYNLL1
FABP51	1.14102763038607e-33	2.10606365259976	0.683	0.639	3.35815841898925e-29	5	FABP5
RIT1	6.10525236672937e-32	1.19650660798535	0.445	0.357	1.79683682405212e-27	5	RIT1
FXYD3	9.20532866532901e-31	1.29176138094446	0.683	0.908	2.70922027949298e-26	5	FXYD3
ATP5D	2.17640844029456e-30	1.2249845145009	0.536	0.494	6.40538768063091e-26	5	ATP5D
APOC1	1.01335422323573e-28	1.15036490562645	0.275	0.605	2.98240281440509e-24	5	APOC1
SELT	1.01546153826196e-28	1.1251127599888	0.468	0.415	2.98860485325877e-24	5	SELT
DYNLT3	1.8149149451654e-27	1.35609211575979	0.46	0.411	5.3414761751163e-23	5	DYNLT3
COX6B1	2.29843464731165e-27	1.04186588025614	0.659	0.911	6.76452301050291e-23	5	COX6B1
SH3BGRL3	3.64036507726463e-26	1.12633931862025	0.692	0.851	1.07139584588975e-21	5	SH3BGRL3
PDCD10	7.60559326757735e-26	1.3311813487956	0.504	0.528	2.23840215458069e-21	5	PDCD10
ACTL6A	2.32822454826294e-25	1.0484138572605	0.404	0.324	6.85219766799266e-21	5	ACTL6A
KRT10	1.69861241748341e-24	1.18706522797865	0.609	0.772	4.99918620589542e-20	5	KRT10
S100A8	2.58770626247212e-24	2.6528200506596	0.087	0.277	7.6158783010817e-20	5	S100A8
TPI1	4.31775992779391e-24	1.09809739012377	0.633	0.844	1.27075992434902e-19	5	TPI1
ITGA6	4.68553854814888e-24	1.14351457140908	0.412	0.329	1.3790008501057e-19	5	ITGA6
C19orf43	1.69000341702414e-23	1.02661466709371	0.511	0.476	4.97384905664375e-19	5	C19orf43
EIF4A2	1.09409755349627e-22	1.02536931679678	0.639	0.916	3.22003850969486e-18	5	EIF4A2
NDUFB5	2.67907017130478e-22	1.33259922591234	0.531	0.621	7.88477142116709e-18	5	NDUFB5
ADAM17	4.54500569765498e-22	1.08822607436762	0.405	0.339	1.33764062687684e-17	5	ADAM17
SLC9A3R1	4.57290898022307e-21	1.20495507746383	0.423	0.379	1.34585284196945e-16	5	SLC9A3R1
RAB10	7.60457836640175e-21	1.3174386651412	0.532	0.635	2.2381034590157e-16	5	RAB10
HSPE1	9.06765293846527e-21	1.03556578378522	0.657	0.823	2.66870093631971e-16	5	HSPE1
ACTR3	3.17254011064799e-20	1.1959418788737	0.544	0.645	9.3371027996481e-16	5	ACTR3
SRGN	3.56054808303397e-20	1.13225872509764	0.241	0.53	1.04790490631773e-15	5	SRGN
YWHAQ	3.62421357110723e-20	1.2500089301491	0.583	0.778	1.06664229611257e-15	5	YWHAQ
SF3B6	8.07946754222738e-20	1.09973229600932	0.604	0.795	2.37786809235294e-15	5	SF3B6
LINC00657	4.00171951750107e-19	1.04189271718171	0.495	0.469	1.17774607119574e-14	5	LINC00657
MZT2B	4.2819338577043e-19	1.06609269080561	0.612	0.83	1.26021595366095e-14	5	MZT2B
C1orf56	5.1183226845947e-19	1.05158197459743	0.353	0.261	1.50637354930307e-14	5	C1orf56
RNF168	2.26559117809716e-17	1.25134791657899	0.385	0.333	6.66786139625775e-13	5	RNF168
LSM7	1.33365069351763e-16	1.18938050366935	0.54	0.681	3.92506735609173e-12	5	LSM7
FXR1	2.88156057062828e-16	1.27917545617263	0.519	0.632	8.48072091541609e-12	5	FXR1
TPD52L1	7.25953821381013e-16	1.09925707710391	0.413	0.39	2.13655469170646e-11	5	TPD52L1
DSP	7.59832597599951e-15	1.16643693888421	0.437	0.418	2.23626331799642e-10	5	DSP
CDC42SE1	2.22637516704794e-14	1.04347495358107	0.449	0.442	6.55244475413878e-10	5	CDC42SE1
MRPL47	8.35660158068221e-14	1.03910544927221	0.424	0.436	2.45943141121058e-09	5	MRPL47
PSMD7	9.91290822845589e-14	1.1392218339753	0.479	0.556	2.91746802071685e-09	5	PSMD7
C19orf60	2.56701773632286e-13	1.02545094455531	0.401	0.391	7.55498989977182e-09	5	C19orf60
DHX36	3.17813866212231e-13	1.10419727164947	0.493	0.591	9.35357989649217e-09	5	DHX36
UBE2S	5.85565228318667e-13	1.00236964577387	0.391	0.352	1.72337702346467e-08	5	UBE2S
AP000769.1	1.36936140832495e-12	1.68582928475793	0.348	0.278	4.03016756084116e-08	5	AP000769.1
AP2M1	1.98292637767417e-12	1.17654606313649	0.515	0.667	5.83595062213286e-08	5	AP2M1
JUP	3.33694972319291e-12	1.22722412831712	0.48	0.579	9.82097673032907e-08	5	JUP
MT1X	5.76039066692576e-12	2.07100807985089	0.409	0.396	1.69534057718292e-07	5	MT1X
NAA50	5.87515617438325e-12	1.04421071052213	0.443	0.485	1.72911721368274e-07	5	NAA50
G6PD	7.11685819502534e-12	1.14338987714227	0.408	0.4	2.09456253537791e-07	5	G6PD
HMGA1	1.10594753927135e-11	1.03525053280906	0.425	0.429	3.25491420282951e-07	5	HMGA1
ABRACL	1.72410647950431e-11	1.04496874381242	0.416	0.411	5.07421777982912e-07	5	ABRACL
C20orf24	4.09008949878332e-11	1.06421101393054	0.429	0.456	1.20375424038692e-06	5	C20orf24
FKBP1A	6.20137879617739e-11	1.17022667056548	0.56	0.748	1.82512779350297e-06	5	FKBP1A
LMO4	2.03093102079211e-09	1.17549551563614	0.435	0.467	5.97723308729326e-05	5	LMO4
PSMA2	8.30130976213516e-09	1.0340811686012	0.473	0.587	0.0002443158476094	5	PSMA2
TFG	8.99958109226701e-09	1.00422814263227	0.464	0.559	0.00026486667112651	5	TFG
PGD	1.48087691393081e-08	1.19543707683954	0.416	0.477	0.000435836884538978	5	PGD
CTSC	4.76959551333572e-08	1.30690728812346	0.563	0.788	0.00140373965552984	5	CTSC
CDV3	5.55513190729428e-08	1.05804171767008	0.499	0.664	0.00163493087163578	5	CDV3
SRSF9	7.94367688914306e-08	1.01459467070434	0.501	0.68	0.00233790354524369	5	SRSF9
MRPL3	9.9914885227918e-08	1.07947427396499	0.435	0.524	0.00294059498714285	5	MRPL3
VDAC2	4.76456980933888e-07	1.03343709055975	0.477	0.635	0.0140226054058653	5	VDAC2
PFDN2	9.93338044849186e-07	1.05082698502003	0.479	0.64	0.0292349319979564	5	PFDN2
KRT19	1.65958633785987e-06	1.20280725909584	0.605	0.85	0.0488432855095539	5	KRT19
ETFB	1.81731563998081e-06	1.23341928419832	0.505	0.679	0.0534854166002751	5	ETFB
CREG1	4.45114595612494e-06	1.15207457614258	0.517	0.721	0.131001676634713	5	CREG1
PLP2	4.99522975656668e-06	1.08590203664316	0.481	0.62	0.147014606965514	5	PLP2
COA6	2.48896137319229e-05	1.00528930870334	0.404	0.457	0.732526221744222	5	COA6
TFRC	0.00805069569129135	1.04434030572198	0.391	0.476	1	5	TFRC
CYP2B7P1	0	2.3525508773606	0.996	0.342	0	6	CYP2B7P
CEACAM5	0	2.11366948505655	0.869	0.217	0	6	CEACAM5
CLDN181	0	2.07476397231743	0.979	0.466	0	6	CLDN18
GGTLC1	0	2.0448184689374	0.891	0.368	0	6	GGTLC1
FGL2	0	1.82230301641005	0.639	0.096	0	6	FGL2
SLC1A7	0	1.04434853289206	0.634	0.112	0	6	SLC1A7
MT-TV	0	1.01971269366037	0.705	0.141	0	6	MT-TV
MT-RNR12	7.87267605622264e-296	1.81194239394023	1	0.377	2.31700729010689e-291	6	MT-RNR1
MS4A151	2.81846861058363e-293	1.38685995781324	0.753	0.192	8.29503496780868e-289	6	MS4A15
RNASE1	2.20953539591696e-269	1.59474698142301	0.999	0.89	6.5028836237232e-265	6	RNASE1
XIST	4.92879545231244e-258	1.19475103580025	0.771	0.205	1.45059378957008e-253	6	XIST
APOD1	2.71585714396866e-253	1.35824891322989	0.852	0.286	7.99303916041417e-249	6	APOD
LGALS3BP	5.288022214399e-248	1.24682278718448	0.999	0.894	1.55631781791977e-243	6	LGALS3BP
MT-RNR22	4.410199842011e-237	1.4875671119595	1	0.377	1.29796591550226e-232	6	MT-RNR2
NORAD1	5.67489260583065e-236	1.06758059044118	0.909	0.319	1.67017764282202e-231	6	NORAD
ITGB6	3.32265567861171e-234	1.4697064106138	0.966	0.674	9.77890792772212e-230	6	ITGB6
TCIM2	1.74950818335041e-218	1.39875238595449	0.916	0.323	5.14897753441859e-214	6	TCIM
ELOB1	1.7113361616846e-216	1.13453421302324	0.922	0.34	5.03663345745396e-212	6	ELOB
CEACAM6	1.96506797979606e-211	1.72815201842837	0.966	0.585	5.78339157133778e-207	6	CEACAM6
ATP5IF11	4.77767948849695e-211	1.02886055009627	0.944	0.344	1.40611885025954e-206	6	ATP5IF1
SFTPB2	4.44327048202154e-196	1.10455357328848	1	0.946	1.30769893556376e-191	6	SFTPB
ATP5F1E1	1.8665412213404e-195	1.13002	0.988	0.372	5.49341746852694e-191	6	ATP5F1E
AQP3	1.36657234586302e-188	1.22469691510841	0.982	0.796	4.02195907110946e-184	6	AQP3
SCGB3A21	9.003372050225e-186	2.63646854780611	0.999	0.791	2.64978242810172e-181	6	SCGB3A2
CD24	1.48939996325893e-185	1.54864324445044	0.931	0.551	4.38345303186736e-181	6	CD24
CTSE	1.53113816688793e-178	1.38036393055607	0.825	0.413	4.50629273896787e-174	6	CTSE
C1orf116	4.62337106257202e-176	1.09389474860598	0.932	0.691	1.36070433742557e-171	6	C1orf116
PGC1	1.4612502616697e-169	1.86444214899077	0.959	0.664	4.3006056451201e-165	6	PGC
CD551	2.449922533171e-167	1.35091072857722	0.984	0.825	7.21036700737557e-163	6	CD55
SDC1	2.76598278225987e-156	1.05069317845377	0.984	0.808	8.14056392646902e-152	6	SDC1
CP	2.40461081912783e-154	1.28862769912382	0.709	0.292	7.07701010177511e-150	6	CP
CRYM	3.87292072735442e-154	1.16564572957952	0.706	0.344	1.13983929926768e-149	6	CRYM
TIMP11	6.73823573672817e-147	1.04482970188785	0.977	0.693	1.98313015967647e-142	6	TIMP1
MYO1B	1.12696980263628e-143	1.05269267725014	0.902	0.687	3.31678482613884e-139	6	MYO1B
HSD17B11	1.33122624818815e-142	1.05304452968884	0.888	0.656	3.91793197104256e-138	6	HSD17B11
SFTPC1	8.27458120268101e-123	1.14043536067716	1	0.976	2.43529199376105e-118	6	SFTPC
SPINK1	2.36753350150604e-84	2.41536200835311	0.28	0.076	6.96788784828244e-80	6	SPINK1
CAPS	0	5.22205125847307	0.995	0.233	0	7	CAPS
C20orf85	0	4.44465817564641	0.95	0.033	0	7	C20orf85
C9orf24	0	4.29444596613415	0.928	0.05	0	7	C9orf24
C1orf194	0	3.89760480064332	0.921	0.033	0	7	C1orf194
C11orf88	0	3.65560758388411	0.898	0.018	0	7	C11orf88
RSPH1	0	3.61799674953678	0.916	0.098	0	7	RSPH1
FAM183A	0	3.54383424936564	0.916	0.061	0	7	FAM183A
SNTN	0	3.35712134841318	0.864	0.043	0	7	SNTN
C5orf49	0	3.32418781361103	0.911	0.099	0	7	C5orf49
C2orf40	0	3.30619926805016	0.819	0.019	0	7	C2orf40
PIFO	0	3.25862823402664	0.911	0.211	0	7	PIFO
LRRIQ1	0	3.07073747244083	0.819	0.064	0	7	LRRIQ1
OMG	0	2.99352202522305	0.801	0.016	0	7	OMG
C9orf116	0	2.98361060026352	0.881	0.076	0	7	C9orf116
CCDC170	0	2.91165332248011	0.834	0.038	0	7	CCDC170
DYNLRB2	0	2.81171562935582	0.844	0.049	0	7	DYNLRB2
CAPSL	0	2.7989099924332	0.859	0.013	0	7	CAPSL
MS4A8	0	2.75846980724236	0.809	0.048	0	7	MS4A8
DNAAF1	0	2.72274099762019	0.762	0.021	0	7	DNAAF1
CCDC146	0	2.67077593605099	0.824	0.082	0	7	CCDC146
C12orf75	0	2.66303048684352	0.851	0.102	0	7	C12orf75
TMEM190	0	2.63562374922078	0.514	0.012	0	7	TMEM190
FAM92B	0	2.63538203079006	0.844	0.012	0	7	FAM92B
ERICH3	0	2.61907477127622	0.782	0.011	0	7	ERICH3
ZMYND10	0	2.60230611080631	0.829	0.032	0	7	ZMYND10
CFAP126	0	2.44109648361759	0.836	0.031	0	7	CFAP126
LRRC46	0	2.4374922913659	0.826	0.036	0	7	LRRC46
RP11-295M3.4	0	2.43444912107636	0.66	0.082	0	7	RP11-295M3.4
TEKT1	0	2.42394644936743	0.839	0.011	0	7	TEKT1
MORN5	0	2.37880554560269	0.816	0.012	0	7	MORN5
DNAH12	0	2.36479636366891	0.782	0.019	0	7	DNAH12
C9orf135	0	2.35443417204904	0.821	0.019	0	7	C9orf135
CHST9	0	2.33736849516784	0.801	0.038	0	7	CHST9
CFAP53	0	2.31741703289521	0.809	0.046	0	7	CFAP53
EFCAB1	0	2.3066116793367	0.821	0.022	0	7	EFCAB1
ROPN1L	0	2.30409356240668	0.792	0.01	0	7	ROPN1L
FAM216B	0	2.29622422795091	0.792	0.008	0	7	FAM216B
ENKUR	0	2.28183875428452	0.814	0.022	0	7	ENKUR
DNAH5	0	2.26046643199319	0.732	0.113	0	7	DNAH5
CCDC78	0	2.25487859982157	0.772	0.029	0	7	CCDC78
CEP126	0	2.24563693462273	0.759	0.103	0	7	CEP126
WDR38	0	2.21872467621541	0.804	0.008	0	7	WDR38
RP11-356K23.1	0	2.20902670431538	0.6	0.005	0	7	RP11-356K23.1
RSPH9	0	2.20184548903263	0.801	0.023	0	7	RSPH9
SPAG17	0	2.17708377906878	0.747	0.063	0	7	SPAG17
MNS1	0	2.16529163634013	0.787	0.045	0	7	MNS1
TSPAN19	0	2.15434065295002	0.72	0.008	0	7	TSPAN19
LDLRAD1	0	2.15149370721615	0.779	0.025	0	7	LDLRAD1
CCDC173	0	2.1431411633457	0.777	0.021	0	7	CCDC173
GSTA2	0	2.13964574412563	0.452	0.029	0	7	GSTA2
CFAP43	0	2.07674872469615	0.73	0.019	0	7	CFAP43
TCTEX1D2	0	2.06693582108094	0.762	0.125	0	7	TCTEX1D2
CCDC113	0	2.0602365877472	0.777	0.067	0	7	CCDC113
DRC3	0	2.03878273884861	0.732	0.045	0	7	DRC3
SAXO2	0	2.01557970667255	0.752	0.025	0	7	SAXO2
SPAG6	0	2.01002328527522	0.782	0.054	0	7	SPAG6
HYDIN	0	1.99824786955368	0.707	0.021	0	7	HYDIN
C11orf97	0	1.99483385247883	0.749	0.005	0	7	C11orf97
RSPH4A	0	1.9349045241017	0.779	0.02	0	7	RSPH4A
CFAP157	0	1.93140966979172	0.747	0.024	0	7	CFAP157
FAM81B	0	1.93057028402019	0.801	0.088	0	7	FAM81B
SPEF2	0	1.92374698490039	0.754	0.103	0	7	SPEF2
PPIL6	0	1.90604918267823	0.744	0.115	0	7	PPIL6
CFAP45	0	1.89169538809406	0.762	0.057	0	7	CFAP45
AC013264.2	0	1.87366167080162	0.586	0.024	0	7	AC013264.2
CDHR3	0	1.87187345338394	0.705	0.026	0	7	CDHR3
ARMC3	0	1.86758669350498	0.767	0.017	0	7	ARMC3
CCDC17	0	1.85457924738188	0.744	0.021	0	7	CCDC17
DRC1	0	1.85136940536215	0.762	0.021	0	7	DRC1
PIP	0	1.84554323996031	0.501	0.015	0	7	PIP
CTXN1	0	1.84251327660444	0.737	0.03	0	7	CTXN1
BASP1	0	1.83487012767483	0.687	0.105	0	7	BASP1
SRGAP3-AS2	0	1.82756	0.707	0.004	0	7	SRGAP3-AS2
RP1	0	1.81186740972109	0.675	0.024	0	7	RP1
STMND1	0	1.7967923905835	0.739	0.018	0	7	STMND1
DTHD1	0	1.79303047089529	0.692	0.009	0	7	DTHD1
CFAP73	0	1.76085852805393	0.722	0.014	0	7	CFAP73
TNFAIP8L1	0	1.75713084984934	0.737	0.029	0	7	TNFAIP8L1
CATSPERD	0	1.74934857653103	0.715	0.006	0	7	CATSPERD
TUBA4B	0	1.74550913585899	0.737	0.008	0	7	TUBA4B
FAM166B	0	1.73077929693924	0.727	0.009	0	7	FAM166B
VWA3B	0	1.72212088794958	0.742	0.01	0	7	VWA3B
NME5	0	1.7203314431406	0.734	0.104	0	7	NME5
DNAH7	0	1.71015026877027	0.697	0.042	0	7	DNAH7
CFAP52	0	1.67833393153051	0.744	0.009	0	7	CFAP52
ALOX15	0	1.6779789375144	0.635	0.01	0	7	ALOX15
WDR78	0	1.67538523702206	0.739	0.027	0	7	WDR78
DNAH9	0	1.67413313916562	0.707	0.007	0	7	DNAH9
BBOF1	0	1.67111276842371	0.757	0.105	0	7	BBOF1
CCDC74A	0	1.6701999701036	0.715	0.034	0	7	CCDC74A
C11orf70	0	1.66960848944101	0.725	0.057	0	7	C11orf70
NEK5	0	1.66377679212845	0.697	0.018	0	7	NEK5
DYDC2	0	1.65917541390825	0.722	0.008	0	7	DYDC2
FHAD1	0	1.65395323365571	0.717	0.047	0	7	FHAD1
TEKT2	0	1.65061085259751	0.725	0.027	0	7	TEKT2
STOML3	0	1.64943042860686	0.677	0.005	0	7	STOML3
CFAP70	0	1.64052941063322	0.687	0.099	0	7	CFAP70
ZBBX	0	1.62156975928685	0.725	0.007	0	7	ZBBX
C21orf58	0	1.61499952111751	0.712	0.09	0	7	C21orf58
RIIAD1	0	1.59996776690486	0.695	0.017	0	7	RIIAD1
CCDC39	0	1.59921770869469	0.576	0.005	0	7	CCDC39
RFX3	0	1.59908106525991	0.705	0.087	0	7	RFX3
C6orf118	0	1.58981602178597	0.702	0.007	0	7	C6orf118
LRRC10B	0	1.58950739877675	0.695	0.008	0	7	LRRC10B
TMEM231	0	1.57132977180845	0.69	0.074	0	7	TMEM231
ANKRD66	0	1.56231409250859	0.697	0.003	0	7	ANKRD66
TCTEX1D4	0	1.56187813624674	0.648	0.041	0	7	TCTEX1D4
PRR29	0	1.54954417460088	0.692	0.044	0	7	PRR29
PLEKHS1	0	1.54488192826229	0.667	0.061	0	7	PLEKHS1
SPEF1	0	1.52623955159675	0.695	0.023	0	7	SPEF1
EFCAB10	0	1.52365408498718	0.702	0.032	0	7	EFCAB10
C22orf15	0	1.52175296248809	0.685	0.006	0	7	C22orf15
C7orf57	0	1.51613908187139	0.72	0.03	0	7	C7orf57
CCDC153	0	1.51226022725865	0.725	0.099	0	7	CCDC153
ANKUB1	0	1.49293754268229	0.64	0.005	0	7	ANKUB1
SPATA17	0	1.46528436065894	0.707	0.046	0	7	SPATA17
AKAP14	0	1.45829275050478	0.658	0.03	0	7	AKAP14
MAP3K19	0	1.45781030455057	0.69	0.005	0	7	MAP3K19
CFAP46	0	1.44741508055415	0.613	0.016	0	7	CFAP46
RGS22	0	1.41844531916113	0.68	0.004	0	7	RGS22
IGFBP5	0	1.41350228301675	0.672	0.045	0	7	IGFBP5
FANK1	0	1.41278855206489	0.7	0.082	0	7	FANK1
PACRG	0	1.38838189466182	0.695	0.008	0	7	PACRG
C10orf107	0	1.38353704265831	0.553	0.025	0	7	C10orf107
PALMD	0	1.37231594625269	0.66	0.057	0	7	PALMD
MAPK15	0	1.36715860990775	0.682	0.056	0	7	MAPK15
LRRC6	0	1.36335180313497	0.682	0.04	0	7	LRRC6
PROM1	0	1.35987723213476	0.608	0.032	0	7	PROM1
DNAH6	0	1.34342092255392	0.655	0.038	0	7	DNAH6
C1orf87	0	1.34323660382735	0.67	0.004	0	7	C1orf87
ARMC4	0	1.33993504501063	0.682	0.023	0	7	ARMC4
DCDC2B	0	1.3332	0.65	0.004	0	7	DCDC2B
DNAAF3	0	1.32159162692297	0.653	0.031	0	7	DNAAF3
IQCD	0	1.31677932636909	0.628	0.041	0	7	IQCD
CCDC74B	0	1.31671110101595	0.623	0.012	0	7	CCDC74B
CCDC181	0	1.30779104850014	0.633	0.013	0	7	CCDC181
DNAH10	0	1.30372944569562	0.663	0.086	0	7	DNAH10
CASC1	0	1.30121089626998	0.645	0.057	0	7	CASC1
CDHR4	0	1.30019831976216	0.663	0.005	0	7	CDHR4
AK7	0	1.29479427620451	0.665	0.044	0	7	AK7
NEK11	0	1.29284864559406	0.667	0.097	0	7	NEK11
TMEM232	0	1.28745193957756	0.695	0.031	0	7	TMEM232
NEK10	0	1.28663545808546	0.625	0.006	0	7	NEK10
PPP1R42	0	1.27717353412438	0.648	0.003	0	7	PPP1R42
PIH1D3	0	1.27594274145423	0.628	0.003	0	7	PIH1D3
TTLL10	0	1.26634095477178	0.605	0.012	0	7	TTLL10
MAATS1	0	1.25557593025787	0.645	0.035	0	7	MAATS1
DAW1	0	1.25477290904572	0.63	0.011	0	7	DAW1
CCDC96	0	1.25347549102144	0.615	0.055	0	7	CCDC96
LKAAEAR1	0	1.24943046182801	0.591	0.015	0	7	LKAAEAR1
CENPM	0	1.23458815927119	0.628	0.05	0	7	CENPM
SPAG8	0	1.22791821431462	0.655	0.019	0	7	SPAG8
CCDC114	0	1.22704342146344	0.63	0.041	0	7	CCDC114
CCDC65	0	1.22631176577366	0.667	0.007	0	7	CCDC65
TRIP13	0	1.22536116928027	0.568	0.031	0	7	TRIP13
CFAP54	0	1.21502551193891	0.615	0.018	0	7	CFAP54
TTC25	0	1.21328726626782	0.677	0.028	0	7	TTC25
ADGB	0	1.20498927078097	0.638	0.003	0	7	ADGB
WDR63	0	1.1959509674871	0.645	0.013	0	7	WDR63
KCNRG	0	1.19224878609813	0.61	0.019	0	7	KCNRG
GPR162	0	1.18085019631436	0.645	0.015	0	7	GPR162
FAM179A	0	1.17574273520271	0.514	0.016	0	7	FAM179A
RIBC1	0	1.17119394319872	0.633	0.055	0	7	RIBC1
PIH1D2	0	1.16143688946807	0.635	0.049	0	7	PIH1D2
TCTEX1D1	0	1.1592926638047	0.635	0.009	0	7	TCTEX1D1
CD164L2	0	1.15609090731912	0.615	0.073	0	7	CD164L2
NWD1	0	1.14417444782629	0.618	0.043	0	7	NWD1
DNAI2	0	1.14308885933795	0.633	0.006	0	7	DNAI2
MAP1A	0	1.13806593333741	0.643	0.081	0	7	MAP1A
PPP1R32	0	1.1360753988668	0.581	0.031	0	7	PPP1R32
C4orf47	0	1.11597494681622	0.615	0.022	0	7	C4orf47
C1orf158	0	1.11074849001366	0.633	0.004	0	7	C1orf158
C6	0	1.10162908467269	0.573	0.003	0	7	C6
CFAP100	0	1.09328959470329	0.61	0.011	0	7	CFAP100
LRRC34	0	1.09117827716554	0.623	0.014	0	7	LRRC34
C4orf22	0	1.08370361409035	0.633	0.006	0	7	C4orf22
C11orf16	0	1.07708104887774	0.635	0.036	0	7	C11orf16
DZIP1L	0	1.0745167198254	0.578	0.037	0	7	DZIP1L
SLC22A4	0	1.07426521490998	0.596	0.017	0	7	SLC22A4
IQUB	0	1.06322149358615	0.603	0.019	0	7	IQUB
PRR15	0	1.05473265314574	0.551	0.039	0	7	PRR15
TTC29	0	1.05022597618718	0.603	0.003	0	7	TTC29
DNAI1	0	1.04896177362733	0.635	0.005	0	7	DNAI1
DNAH3	0	1.04059500635831	0.566	0.054	0	7	DNAH3
MDH1B	0	1.03611066400021	0.591	0.013	0	7	MDH1B
VNN3	0	1.02913487838294	0.511	0.013	0	7	VNN3
MUC16	0	1.01899710455114	0.362	0.015	0	7	MUC16
DNAJB13	0	1.01688509947053	0.618	0.053	0	7	DNAJB13
EFHB	0	1.01036456605849	0.588	0.035	0	7	EFHB
LRRC23	1.33768069317573e-305	2.15467094154113	0.816	0.184	3.93692804808549e-301	7	LRRC23
LRTOMT	4.08373920634527e-305	1.64950360026235	0.759	0.146	1.20188528581948e-300	7	LRTOMT
FAM227A	1.24764589831092e-303	1.14228793373758	0.578	0.071	3.67194664331888e-299	7	FAM227A
CCDC30	9.59896988212834e-301	1.20532434762101	0.633	0.089	2.82507282600919e-296	7	CCDC30
TPPP3	1.00769891860368e-299	4.16864289944911	0.973	0.371	2.9657586873425e-295	7	TPPP3
CFAP44	4.83225967073715e-297	1.37512220032509	0.658	0.098	1.42218234369465e-292	7	CFAP44
ABCA13	1.10461005637341e-293	1.37072174303134	0.598	0.076	3.25097785691259e-289	7	ABCA13
RAB36	9.06106464534476e-292	1.06564565665852	0.568	0.071	2.66676193577142e-287	7	RAB36
MAP6	1.93643791933158e-288	1.00756423432889	0.608	0.084	5.69913044038476e-284	7	MAP6
CLMN	2.17362005013943e-287	1.2105808323096	0.648	0.101	6.39718116956535e-283	7	CLMN
DNAH11	3.46027925558657e-285	1.53413747189618	0.66	0.107	1.01839478771168e-280	7	DNAH11
MOK	3.40899259478525e-284	1.38949257591162	0.712	0.13	1.00330061057125e-279	7	MOK
KIAA1841	2.4012570093715e-279	1.0253695660303	0.603	0.086	7.06713950428126e-275	7	KIAA1841
UBXN10	2.52250482899533e-279	1.54911884812968	0.73	0.146	7.42398396221614e-275	7	UBXN10
FAM229B	6.598220533497e-278	2.22500179867721	0.831	0.218	1.9419222852135e-273	7	FAM229B
OSCP1	8.36224235359146e-277	1.60279818809798	0.742	0.152	2.4610915470855e-272	7	OSCP1
KCTD12	2.24581266748779e-272	1.76783498501411	0.715	0.137	6.60965126168331e-268	7	KCTD12
VSTM2L	4.80339917751477e-268	1.24290146873919	0.675	0.118	1.41368841193437e-263	7	VSTM2L
IQCG	6.96594226125557e-266	1.94994475774957	0.784	0.192	2.05014646691013e-261	7	IQCG
C9orf9	2.62447616279897e-256	1.43805249498646	0.576	0.087	7.72409579473365e-252	7	C9orf9
MORN2	2.94908139837252e-255	2.99427686631687	0.906	0.35	8.67944146355017e-251	7	MORN2
FABP6	1.41396754744494e-254	2.02071243320776	0.66	0.123	4.16144788888521e-250	7	FABP6
TMEM67	1.53709922344363e-249	1.18599226998232	0.643	0.115	4.52383672451695e-245	7	TMEM67
PLAC8	8.49828183529376e-249	2.42837951650655	0.826	0.238	2.50112932694531e-244	7	PLAC8
NPHP1	1.00703501567271e-244	1.47198491275446	0.717	0.158	2.96380475462635e-240	7	NPHP1
IQCK	2.17176167832469e-244	1.20119632027045	0.68	0.134	6.3917117954774e-240	7	IQCK
GSTA11	3.69416659871583e-244	2.80774773773426	0.809	0.212	1.08723017166806e-239	7	GSTA1
CCDC191	4.05167222718369e-243	1.17682258505688	0.653	0.123	1.19244765318243e-238	7	CCDC191
WDR54	5.42350605985378e-243	2.09624762117859	0.799	0.227	1.59619206847557e-238	7	WDR54
SPATA18	1.49148293867145e-242	1.6279626604499	0.737	0.174	4.38958343680394e-238	7	SPATA18
STK33	1.67430341006646e-241	1.85078620969854	0.767	0.198	4.9276423661666e-237	7	STK33
SPA17	2.79845485668252e-236	2.10714461847543	0.799	0.236	8.23613248870232e-232	7	SPA17
CFAP57	4.72961429125969e-236	1.12771046767859	0.66	0.133	1.39197278206064e-231	7	CFAP57
RFX2	6.43243930442831e-232	1.24306238493391	0.68	0.145	1.8931312116863e-227	7	RFX2
EFHC1	1.63628784486109e-231	2.03223767034875	0.757	0.207	4.81575875621068e-227	7	EFHC1
TSGA10	2.73765784136281e-229	1.32393593458933	0.695	0.154	8.05720079291488e-225	7	TSGA10
LXN	9.23361728106841e-223	1.33351597522089	0.667	0.142	2.71754590199124e-218	7	LXN
PDLIM4	9.31730505830406e-221	1.42297571044402	0.692	0.152	2.74217605170947e-216	7	PDLIM4
FOXJ1	1.10234547097909e-219	2.27269855488381	0.797	0.256	3.24431295563855e-215	7	FOXJ1
DYX1C1	6.83296161445536e-219	1.48531341657999	0.583	0.108	2.01100893275036e-214	7	DYX1C1
CSPP1	3.05653830763466e-218	1.48806813535908	0.692	0.165	8.99569789319958e-214	7	CSPP1
DYNC2H1	2.42850282158599e-215	1.81453242038234	0.727	0.193	7.14732665420972e-211	7	DYNC2H1
ODF3B	3.64018592332572e-213	2.75968775890055	0.891	0.427	1.07134311909399e-208	7	ODF3B
IGFBP7	6.43608557601644e-212	3.02595440706911	0.881	0.385	1.8942043458774e-207	7	IGFBP7
CALM1	9.6804297194699e-210	2.34608728190329	0.973	0.927	2.84904727073719e-205	7	CALM1
DPCD	1.683323391178e-209	1.7408202653767	0.752	0.221	4.95418907257598e-205	7	DPCD
CETN2	1.40010430754285e-208	3.00313953440595	0.916	0.532	4.12064698752936e-204	7	CETN2
B9D1	1.25044510844193e-207	1.3837790706415	0.727	0.19	3.68018499865545e-203	7	B9D1
LRWD1	8.56851154609458e-206	1.20119259036744	0.655	0.148	2.5217986331311e-201	7	LRWD1
TEX9	1.11258748107207e-205	1.19855906148181	0.69	0.172	3.27445621554322e-201	7	TEX9
DYNLL11	7.93604501942708e-205	2.91351437405088	0.958	0.792	2.33565740966758e-200	7	DYNLL1
UBXN11	1.14274472101074e-204	1.22690898768873	0.672	0.162	3.3632119884067e-200	7	UBXN11
TCTN1	1.30712212200464e-203	1.49267696244097	0.752	0.221	3.84699111727185e-199	7	TCTN1
SPATA33	3.42157799352556e-203	1.18618394014658	0.66	0.154	1.00700461927451e-198	7	SPATA33
C17orf97	4.82466483349618e-201	1.14304759638882	0.65	0.147	1.41994710714626e-196	7	C17orf97
PRDX5	1.05196740785469e-200	2.15530872858648	0.978	0.926	3.09604527805714e-196	7	PRDX5
CTGF	4.35489859381936e-200	2.62494063461459	0.687	0.174	1.28169020514697e-195	7	CTGF
MARCKS1	7.26650026825457e-199	1.69821993724106	0.809	0.237	2.13860369395e-194	7	MARCKS
C20orf96	1.61216863039325e-198	1.1022924886226	0.645	0.146	4.74477349611036e-194	7	C20orf96
WDR66	1.09227723519645e-196	1.36013510954329	0.73	0.199	3.21468113090666e-192	7	WDR66
SCGB2A1	3.98203410738674e-196	1.46266545840771	0.561	0.1	1.17195245814499e-191	7	SCGB2A1
KIAA1211L	4.40236491802625e-196	1.13796511032086	0.633	0.144	1.2956600190243e-191	7	KIAA1211L
DNALI1	2.07029728065886e-195	2.04890457566484	0.834	0.345	6.09309192670708e-191	7	DNALI1
KIF9	6.94682322489733e-195	1.79343655899772	0.754	0.245	2.04451954331953e-190	7	KIF9
DNAJA4	1.62299788375086e-194	1.71125038706342	0.774	0.258	4.77664507166715e-190	7	DNAJA4
SPAG16	6.46582735439449e-194	2.00848	0.819	0.331	1.90295764867184e-189	7	SPAG16
MRPS31	2.0661629338615e-193	1.99978694733314	0.814	0.311	6.08092413064778e-189	7	MRPS31
MUC4	9.03294279196717e-192	1.32591738605529	0.588	0.117	2.65848539310386e-187	7	MUC4
IFT22	1.27831388702657e-191	1.91996216701051	0.809	0.313	3.7622056009079e-187	7	IFT22
FAM65B	6.74392347620478e-191	1.14352740931956	0.526	0.096	1.98480411828183e-186	7	FAM65B
TSPAN1	7.24323244393798e-190	3.12867061337423	0.888	0.508	2.13175574057539e-185	7	TSPAN1
OSBPL6	1.8405055210754e-189	1.24528483006474	0.64	0.15	5.416791799077e-185	7	OSBPL6
DZIP3	3.90474527575632e-183	1.47902518094797	0.722	0.225	1.14920558210784e-178	7	DZIP3
SOX21	3.15975791246142e-182	1.07285825961055	0.68	0.163	9.2994835121652e-178	7	SOX2
DNAL1	1.74455043662251e-179	1.33821507599632	0.7	0.208	5.1343863900237e-175	7	DNAL1
PFN21	7.22162146313915e-179	1.11364142693766	0.722	0.198	2.12539541281648e-174	7	PFN2
C11orf74	2.54665028204724e-178	1.45940297880856	0.727	0.23	7.49504644509323e-174	7	C11orf74
TUBA1A	3.8042305996471e-178	2.76865246827547	0.878	0.492	1.11962310778214e-173	7	TUBA1A
HAGHL	6.58147894952154e-178	1.08462748037658	0.635	0.159	1.93699506963368e-173	7	HAGHL
PKIG	1.04318939327552e-177	1.17191705427696	0.685	0.187	3.07021070334919e-173	7	PKIG
DEGS2	1.53704545425224e-176	1.1549950894307	0.605	0.142	4.52367847640976e-172	7	DEGS2
TUBB4B	2.1940829454718e-176	2.89740518018685	0.926	0.722	6.45740551681806e-172	7	TUBB4B
IFT88	7.94447555278476e-176	1.28589956493134	0.695	0.2	2.33813859994008e-171	7	IFT88
CIB1	3.80325455584164e-171	2.07216629347335	0.926	0.778	1.11933584832975e-166	7	CIB1
RABL2B	4.93570048775908e-171	1.41251467948969	0.73	0.252	1.45262601055238e-166	7	RABL2B
AK9	7.07514797712267e-170	1.20628606258622	0.658	0.182	2.08228680114697e-165	7	AK9
SPAG1	1.12031214754869e-169	1.34421325441592	0.672	0.201	3.29719068145054e-165	7	SPAG1
TMEM107	1.73033638976174e-169	1.36986970550074	0.71	0.229	5.09255302870778e-165	7	TMEM107
RPGR	2.48569176146261e-168	1.07542932325832	0.665	0.185	7.3156394231606e-164	7	RPGR
CC2D2A	3.91045960168641e-168	1.18234584571101	0.675	0.196	1.15088736537233e-163	7	CC2D2A
HACD4	2.3660870354226e-166	1.18818122274648	0.65	0.177	6.96363075395227e-162	7	HACD4
TRAF3IP1	1.7084517126568e-165	1.56513232307997	0.749	0.285	5.02814423552024e-161	7	TRAF3IP1
IQCA1	2.30457398386361e-165	1.07609329592112	0.672	0.185	6.78259169190898e-161	7	IQCA1
SAMHD1	1.50739744735703e-164	1.30153203500219	0.682	0.206	4.43642142731649e-160	7	SAMHD1
ARHGAP18	6.72649650706097e-162	2.09041069928191	0.784	0.348	1.97967518699311e-157	7	ARHGAP18
MLF1	3.23816258147344e-161	1.71448912621127	0.774	0.327	9.53023629353447e-157	7	MLF1
CES11	1.40538413574202e-157	1.10061433047051	0.66	0.164	4.13618604990235e-153	7	CES1
IFT27	1.90858548087003e-157	1.54296816705279	0.764	0.313	5.6171579287486e-153	7	IFT27
RUVBL2	1.6280093756148e-156	1.47826072450448	0.769	0.314	4.79139439337193e-152	7	RUVBL2
SSBP4	5.26250812340628e-156	1.69830407199957	0.789	0.351	1.5488087657997e-151	7	SSBP4
LCA5	8.37784030611603e-155	1.16099947457931	0.667	0.209	2.46568218049301e-150	7	LCA5
UFC1	2.71824313583451e-152	2.08785447284669	0.893	0.696	8.00006137307455e-148	7	UFC1
ZDHHC1	8.31712409936526e-151	1.02183552437974	0.605	0.163	2.44781279368419e-146	7	ZDHHC1
ENDOG	1.11624211246909e-150	1.41290785350212	0.692	0.242	3.28521216120779e-146	7	ENDOG
IK	1.86895951177022e-148	2.26629454980456	0.861	0.644	5.50053473909094e-144	7	IK
SAA2	5.0740456119546e-148	2.09751231989995	0.258	0.025	1.49334236405436e-143	7	SAA2
SRI	7.95626893228037e-147	2.05003494707844	0.901	0.742	2.34160950945944e-142	7	SRI
PSENEN	1.16853983135833e-146	2.42005500604861	0.819	0.502	3.43912957767071e-142	7	PSENEN
RUVBL1	5.72249017773727e-146	1.45494505667832	0.737	0.299	1.68418608420986e-141	7	RUVBL1
KIF21A	9.09991952724004e-146	1.79966147990927	0.742	0.316	2.67819731606202e-141	7	KIF21A
C21orf59	4.31110048086381e-142	1.75436794868636	0.787	0.412	1.26879998252303e-137	7	C21orf59
ODF2L	1.17627741059748e-141	1.79254642807454	0.811	0.46	3.46190204712945e-137	7	ODF2L
HSBP1	2.83264305858323e-140	1.7619267408456	0.908	0.817	8.33675178571631e-136	7	HSBP1
C14orf142	1.1084998942475e-138	1.42682123172896	0.586	0.174	3.26242603875981e-134	7	C14orf142
HSP90AA11	7.29400452016466e-138	1.61437326361152	0.978	0.96	2.14669847032966e-133	7	HSP90AA1
ALDH3B1	1.47763705068604e-137	1.81653923316616	0.787	0.411	4.34883360387409e-133	7	ALDH3B1
ELK3	8.03878094687481e-137	1.04157108056196	0.643	0.203	2.36589362047473e-132	7	ELK3
EFCAB2	1.87553878507944e-136	1.08083625705949	0.648	0.212	5.5198981983673e-132	7	EFCAB2
CALM2	6.18248818590976e-135	1.41688928023021	0.945	0.935	1.8195680979951e-130	7	CALM2
EZR	2.43857301512842e-134	1.72127655245092	0.901	0.851	7.17696424082445e-130	7	EZR
NUDC	2.29220730127185e-133	1.86458954856923	0.861	0.674	6.74619530837318e-129	7	NUDC
CNTRL	1.03146080879574e-132	1.0861392623713	0.675	0.243	3.03569230636675e-128	7	CNTRL
FAM174A	4.55757461629312e-131	1.47310992075142	0.767	0.402	1.34133978532123e-126	7	FAM174A
TUSC3	4.34755748239694e-129	1.35992009513632	0.72	0.309	1.27952964264424e-124	7	TUSC3
CLUAP1	1.02530102633704e-126	1.64109883227852	0.72	0.334	3.01756345061253e-122	7	CLUAP1
CKB	1.40971391039927e-126	1.79668025081591	0.876	0.587	4.14892900969609e-122	7	CKB
DYNLT1	8.08312448589878e-126	1.74871793659336	0.888	0.744	2.37894436744487e-121	7	DYNLT1
HSPB11	4.56091388158997e-125	1.72032734664273	0.797	0.458	1.34232256449074e-120	7	HSPB11
P4HTM	3.76156382876184e-122	1.39613210339339	0.749	0.384	1.1070658504429e-117	7	P4HTM
POLR2I	9.54152086732076e-122	1.70549440076502	0.849	0.63	2.80816500646117e-117	7	POLR2I
GSTP1	2.66975163541616e-121	1.14709816983432	0.98	0.973	7.8573460381933e-117	7	GSTP1
SYT8	3.61468836961534e-121	1.0416904976232	0.419	0.084	1.06383893406149e-116	7	SYT8
UBAC1	6.41048039065419e-121	1.22205354960396	0.682	0.276	1.88666848377344e-116	7	UBAC1
SPATA6	6.64944796854461e-121	1.0201984175534	0.648	0.233	1.95699903162236e-116	7	SPATA6
HMGN3	9.57934473602919e-121	1.56102808303233	0.903	0.837	2.81929694926075e-116	7	HMGN3
SIX1	2.39225608602059e-120	1.0059862920313	0.603	0.191	7.04064888676721e-116	7	SIX1
CRIP11	5.76682271377887e-120	2.42944017966897	0.682	0.293	1.69723359289226e-115	7	CRIP1
RCAN3	5.80916093564343e-120	1.13077861067961	0.65	0.25	1.70969415496922e-115	7	RCAN3
IFT57	6.9522224398415e-120	1.75096670144438	0.854	0.672	2.04610858626975e-115	7	IFT57
RGCC	1.045124554458e-118	1.48282403630421	0.658	0.255	3.07590607622534e-114	7	RGCC
RSPH3	3.20178564399791e-117	1.17018510012002	0.69	0.291	9.42317532885026e-113	7	RSPH3
H2AFJ	2.56808230577625e-116	1.66079695253145	0.809	0.541	7.55812303413009e-112	7	H2AFJ
IFT43	6.36404762205205e-116	1.35064288658028	0.734	0.371	1.87300285564614e-111	7	IFT43
DYNC2LI1	7.75316036603203e-116	1.06470047764315	0.68	0.274	2.28183262732689e-111	7	DYNC2LI1
HIPK1	1.47832756909297e-114	1.37875562115232	0.722	0.364	4.35086586859753e-110	7	HIPK1
CYSTM1	2.95659078816267e-112	1.61628847467417	0.854	0.675	8.70154234864157e-108	7	CYSTM1
MUC15	7.94588283094096e-112	1.23281356713222	0.695	0.302	2.33855277597423e-107	7	MUC15
ANXA21	1.06791414080074e-111	1.23363221626087	0.945	0.896	3.14297810779065e-107	7	ANXA2
DALRD3	5.37470841346408e-111	1.08402558524235	0.648	0.266	1.58183043316661e-106	7	DALRD3
WRB	1.11458889461082e-109	1.17772463841909	0.71	0.34	3.2803465757291e-105	7	WRB
COPRS	1.16270635624116e-109	1.32052561630308	0.754	0.401	3.42196107705336e-105	7	COPRS
AGR3	9.85044479825028e-108	1.71652499724097	0.866	0.7	2.89908440857304e-103	7	AGR3
CCNO	1.30456084933016e-107	1.3336409844151	0.452	0.112	3.83945303566359e-103	7	CCNO
ANXA11	1.80289236815964e-107	1.46685285879235	0.911	0.772	5.30609252873063e-103	7	ANXA1
WDR60	2.03204974429778e-107	1.50819756564246	0.717	0.377	5.98052560244279e-103	7	WDR60
CD241	5.10555210106265e-106	1.69484181061002	0.859	0.564	1.50261503886375e-101	7	CD24
SLC44A4	1.29354862770892e-105	1.74311456118264	0.782	0.558	3.80704296621012e-101	7	SLC44A4
PLPP2	1.33864666920262e-104	1.25963308873985	0.742	0.387	3.93977101213023e-100	7	PLPP2
CFAP221	6.999994480352e-104	1.03810143892163	0.717	0.342	2.0601683755124e-99	7	CFAP221
SARAF	1.99959645639837e-102	1.50098326060186	0.836	0.774	5.88501233082605e-98	7	SARAF
NUCB2	2.08475921116528e-102	1.68210737051761	0.836	0.704	6.13565483438053e-98	7	NUCB2
SAA1	4.69990420200071e-102	2.74580741054195	0.295	0.048	1.38322880569083e-97	7	SAA1
IGFBP21	7.59936300910481e-102	1.38515482396329	0.829	0.482	2.23656852720964e-97	7	IGFBP2
PTGES3	9.36302430907031e-102	1.35260318922113	0.896	0.825	2.75563168440248e-97	7	PTGES3
ATF7IP2	1.92607012383359e-101	1.07704511925679	0.591	0.22	5.66861698145464e-97	7	ATF7IP2
METRN	2.22922855877135e-101	1.59905435499823	0.799	0.525	6.56084257131995e-97	7	METRN
ALDH1A1	4.16290817494139e-99	1.78058730120411	0.811	0.603	1.225185504967e-94	7	ALDH1A1
S100A111	1.57997591227478e-98	1.06162664299109	0.98	0.983	4.65002710741592e-94	7	S100A11
HSPBP1	1.87522373114172e-97	1.12332441561277	0.66	0.297	5.51897096312321e-93	7	HSPBP1
FTO	2.27427343039834e-97	1.25334303539378	0.625	0.264	6.69341413300536e-93	7	FTO
DNPH1	4.09495138712212e-96	1.32644934312761	0.792	0.535	1.20518514274391e-91	7	DNPH1
METTL7A	1.38150468770314e-93	1.51232731760141	0.754	0.468	4.0659064463791e-89	7	METTL7A
UCP2	8.79595636510437e-93	1.30968371886682	0.734	0.407	2.58873791781387e-88	7	UCP2
CFAP36	5.50851823240708e-92	1.33751274069978	0.762	0.466	1.62121200097973e-87	7	CFAP36
ARL3	8.19455394428445e-92	1.22110078143029	0.73	0.417	2.41173917134236e-87	7	ARL3
HSPH1	1.19814381602063e-91	1.63421671718363	0.809	0.625	3.52625706493032e-87	7	HSPH1
TMC51	3.67995579673574e-88	1.50266053584301	0.819	0.616	1.08304779053729e-83	7	TMC5
RND3	1.69678119502435e-87	1.08631993823216	0.578	0.209	4.99379673507616e-83	7	RND3
RRAD1	1.17473541931689e-86	1.47914429846499	0.792	0.413	3.45736381259154e-82	7	RRAD
SOD1	9.65092897982039e-86	1.15764703512446	0.878	0.806	2.84036490805094e-81	7	SOD1
ATPIF1	9.05152318706985e-85	1.91859277224183	0.727	0.503	2.66395378918653e-80	7	ATPIF1
RP11-620J15.3	1.51320584511266e-84	1.20735146377495	0.566	0.226	4.45351612275108e-80	7	RP11-620J15.3
TFF3	2.91942691169116e-83	1.4141706402553	0.742	0.408	8.59216534379824e-79	7	TFF3
WDR34	3.04826646503737e-82	1.14381076802046	0.715	0.424	8.97135303325149e-78	7	WDR34
SMIM19	3.40180836493902e-81	1.07004571163982	0.734	0.46	1.0011862198852e-76	7	SMIM19
CD59	9.9663847178102e-80	1.15207973472357	0.883	0.893	2.93320668629872e-75	7	CD59
CFAP20	2.10455883824889e-79	1.00690197810533	0.658	0.334	6.1939271168503e-75	7	CFAP20
RPA3	1.42669900188643e-77	1.12482765423252	0.744	0.483	4.19891783245197e-73	7	RPA3
UNC93B1	4.43017182021511e-77	1.07590394981295	0.675	0.382	1.30384386840751e-72	7	UNC93B1
PCM1	4.70847029525694e-77	1.36944282021003	0.784	0.65	1.38574989259707e-72	7	PCM1
SERPINB6	6.34968255219178e-77	1.07307556747742	0.754	0.512	1.86877507193556e-72	7	SERPINB6
TAX1BP1	2.67228536855637e-76	1.15439527778509	0.839	0.822	7.86480306819826e-72	7	TAX1BP1
CTSS	4.23470308493509e-76	1.24600515061134	0.816	0.746	1.24631546492725e-71	7	CTSS
MAP9	2.94837710139962e-75	1.17802764431194	0.707	0.436	8.67736864712921e-71	7	MAP9
CLIC6	4.53061995729949e-74	1.06904661934497	0.682	0.388	1.33340675963281e-69	7	CLIC6
LBH	2.24605277420946e-73	1.05130762520302	0.608	0.277	6.61035791977585e-69	7	LBH
NELFE	2.58652132503526e-72	1.00607842245707	0.707	0.417	7.61239091171128e-68	7	NELFE
CDS1	3.26771387059162e-71	1.15071580265052	0.752	0.561	9.6172086925382e-67	7	CDS1
CH17-340M24.3	2.28445812253309e-70	1.2333392556833	0.571	0.275	6.72338870042714e-66	7	CH17-340M24.3
NUDT4	1.35918055167722e-68	1.0824903327825	0.695	0.45	4.00020428164122e-64	7	NUDT4
AZIN1	7.67737671687919e-68	1.21253789611675	0.744	0.532	2.25952874154471e-63	7	AZIN1
FXYD31	9.35522685910802e-68	1.01791549531764	0.883	0.893	2.75333681690408e-63	7	FXYD3
YBX3	1.4121632798435e-67	1.23141529761111	0.824	0.776	4.1561377489074e-63	7	YBX3
ELF32	2.67755677818214e-67	1.30735	0.893	0.681	7.88031735386785e-63	7	ELF3
HNRNPF	3.77711032852452e-67	1.11926020045032	0.809	0.689	1.11164134078805e-62	7	HNRNPF
COQ4	1.40744286202792e-66	1.01229314019222	0.697	0.471	4.14224508723438e-62	7	COQ4
SMIM22	1.60279408809764e-65	1.11241645201015	0.831	0.737	4.71718328068018e-61	7	SMIM22
AKAP9	1.74928230803977e-64	1.36613028007726	0.801	0.834	5.14831276079185e-60	7	AKAP9
DPY30	5.72404568671056e-63	1.13120690874524	0.782	0.657	1.68464388605579e-58	7	DPY30
DNAJA1	1.07864907298444e-58	1.02445304205776	0.826	0.743	3.1745720867005e-54	7	DNAJA1
CLDN3	1.71811820114053e-55	1.31821019619294	0.779	0.596	5.05659367777669e-51	7	CLDN3
C2CD4B	8.00048378063273e-55	1.09810086154057	0.323	0.099	2.35462238147802e-50	7	C2CD4B
DMKN	3.37383621095012e-54	1.01584438596041	0.754	0.652	9.92953735244731e-50	7	DMKN
BPIFB1	8.36068912204792e-51	1.18695070509688	0.385	0.133	2.46063441550992e-46	7	BPIFB1
SEPW1	3.1682647485248e-41	1.02941055315036	0.717	0.517	9.32451998138332e-37	7	SEPW1
SYNE1	1.59327230151247e-38	1.03120455232934	0.725	0.659	4.68915971058134e-34	7	SYNE1
MT2A	2.29636720490685e-36	1.1359126222765	0.787	0.696	6.75843832076134e-32	7	MT2A
IFI27	3.36828409576136e-36	1.0935958565572	0.797	0.59	9.91319692223526e-32	7	IFI27
RARRES3	2.21791930193861e-34	1.05097612784371	0.774	0.678	6.52755829753552e-30	7	RARRES3
HSPA1A2	1.6840445344618e-33	1.06222943471287	0.886	0.757	4.95631146937451e-29	7	HSPA1A
IFI61	5.67012250577291e-22	1.10764449895922	0.675	0.549	1.66877375467402e-17	7	IFI6
CYP4B11	2.65630773801682e-20	1.12257190248718	0.68	0.602	7.81777930375732e-16	7	CYP4B1
HMCN1	1.39455548725913e-240	1.2059587788924	0.483	0.05	4.10431625455235e-236	8	HMCN1
SOCS2	2.53195781168907e-158	1.24813010864246	0.706	0.177	7.4518050355821e-154	8	SOCS2
C8orf41	1.27491428549386e-151	2.15163413864548	0.91	0.359	3.75220023363697e-147	8	C8orf4
C1S	1.00435574592989e-127	1.10977162228112	0.753	0.259	2.95591939584625e-123	8	C1S
C1R	2.46333265201227e-119	1.20736999856463	0.895	0.426	7.24983432813732e-115	8	C1R
LTF	9.63877845277524e-106	2.12478168738486	0.509	0.124	2.83678888643628e-101	8	LTF
RPS171	2.19896275499716e-83	1.00973924260886	0.983	0.674	6.47176728423214e-79	8	RPS17
SOD2	3.8430420459029e-80	1.62223038735486	0.901	0.64	1.13104570452968e-75	8	SOD2
CTSE1	4.03690647865409e-80	1.55858045185548	0.776	0.428	1.18810194573269e-75	8	CTSE
PCP4	2.2633871419941e-72	1.08218762365953	0.326	0.071	6.66137469760284e-68	8	PCP4
AGR31	8.28006415010219e-70	1.22338600935778	0.956	0.698	2.43690568001657e-65	8	AGR3
RPL26	5.2554225145201e-62	1.0234703094777	0.994	0.971	1.54672340024841e-57	8	RPL26
NCOA7	3.26048265367202e-48	1.10155608053568	0.89	0.655	9.59592649802212e-44	8	NCOA7
MMP7	1.56845317291078e-45	1.76286898945481	0.735	0.514	4.61611453319373e-41	8	MMP7
C11orf961	4.07698526495412e-42	1.43799993584812	0.756	0.503	1.19989753332865e-37	8	C11orf96
HP	4.21547482034243e-34	1.30169389569728	0.349	0.126	1.24065639437498e-29	8	HP
CXCL141	1.46001177900234e-31	1.05763961814322	0.616	0.332	4.2969606667818e-27	8	CXCL14
RND1	4.97587667147111e-28	1.12732707822158	0.483	0.257	1.46445026318066e-23	8	RND1
CP1	1.26734665374959e-25	1.0882610455126	0.552	0.31	3.72992793665041e-21	8	CP
ICAM1	3.67606783529097e-24	1.04021604803727	0.846	0.653	1.08190352460449e-19	8	ICAM1
CXCL22	4.33966349574562e-22	1.30701842818284	0.68	0.489	1.27720636343289e-17	8	CXCL2
C1QB	1.05626812013574e-141	1.75409770857172	0.915	0.449	3.10870270437149e-137	9	C1QB
C1QC	3.92232842451692e-141	1.28600695630116	0.761	0.234	1.15438047861957e-136	9	C1QC
TYROBP	5.16228595826131e-141	1.71446234452355	0.941	0.503	1.51931238037589e-136	9	TYROBP
C1QA	2.29889866995239e-137	1.66170637202344	0.915	0.471	6.76588867553689e-133	9	C1QA
CCL18	3.54237725006675e-110	2.05054050459428	0.862	0.438	1.04255704846714e-105	9	CCL18
FABP4	5.06891158167403e-105	1.4920628144815	0.689	0.235	1.49183136760248e-100	9	FABP4
MRC1	1.37595953551349e-99	1.19694907431263	0.702	0.26	4.04958650896975e-95	9	MRC1
CD52	1.59962517042147e-86	1.4047797167739	0.875	0.534	4.70785683906744e-82	9	CD52
HLA-DRB61	4.22429176982196e-85	1.17456027263642	0.859	0.373	1.2432513107763e-80	9	HLA-DRB6
ATP5F1E2	6.68994271005899e-80	1.2452469852598	0.882	0.397	1.96891703899746e-75	9	ATP5F1E
SELENOP2	2.26876859478645e-79	1.22392060095506	0.882	0.386	6.67721285131599e-75	9	SELENOP
APOC11	7.57676475871789e-78	1.42340229465649	0.869	0.573	2.22991763613826e-73	9	APOC1
RACK11	5.90590291423363e-76	1.21080058741177	0.892	0.4	1.7381662866881e-71	9	RACK1
S100A4	2.09087210773572e-74	1.00928674162548	0.944	0.728	6.15364570027699e-70	9	S100A4
LYZ	2.20764233182174e-73	1.74863613016501	0.974	0.732	6.49731214678456e-69	9	LYZ
AIF1	6.49409996243031e-67	1.06921937502926	0.59	0.248	1.91127855994286e-62	9	AIF1
MT-RNR13	1.01876031185188e-63	1.09511685597241	0.892	0.403	2.99831347381126e-59	9	MT-RNR1
MTATP6P12	1.12228755356086e-62	1.03810960205192	0.885	0.401	3.30300449888496e-58	9	MTATP6P1
MT-RNR23	1.09744574098128e-60	1.12503816597765	0.892	0.403	3.22989256028201e-56	9	MT-RNR2
LGALS1	7.49870076458687e-51	1.03885447019386	0.813	0.538	2.20694262202556e-46	9	LGALS1
APOE	2.83352187371026e-14	1.05058032838378	0.577	0.422	8.33933822651666e-10	9	APOE
KLK11	0	2.11074202367642	0.931	0.132	0	10	KLK11
MUC5B	0	2.03574266390289	0.564	0.029	0	10	MUC5B
TMEM45A	0	1.99660493354865	0.858	0.055	0	10	TMEM45A
CYP2F1	0	1.8101440266474	0.762	0.009	0	10	CYP2F1
CXCL6	0	1.80629523119617	0.521	0.02	0	10	CXCL6
FMO2	0	1.79163492571769	0.716	0.023	0	10	FMO2
KLK10	0	1.00401221097709	0.634	0.049	0	10	KLK10
BPIFB11	6.72289698255751e-269	5.93016610326603	0.752	0.125	1.9786158109365e-264	10	BPIFB1
MSMB	5.17092848189679e-241	1.55854105427517	0.304	0.015	1.52185596150704e-236	10	MSMB
VMO1	6.04128914811845e-231	1.22242410398407	0.508	0.054	1.77801180918274e-226	10	VMO1
MUC5AC	5.72972736694329e-227	3.29981870989978	0.304	0.017	1.68631606136508e-222	10	MUC5AC
CXCL1	3.20554636658977e-223	3.20531704210531	0.776	0.156	9.43424351151035e-219	10	CXCL1
CP2	1.53358989767862e-222	2.68291521452518	0.974	0.299	4.51350842785796e-218	10	CP
RARRES1	1.18480283245725e-209	1.01545316553344	0.383	0.031	3.48699321620492e-205	10	RARRES1
S100P	3.78799608216984e-201	2.57659121231832	0.624	0.104	1.11484512694341e-196	10	S100P
GSTA12	1.25834455324597e-181	1.3087631645897	0.865	0.216	3.70343385465822e-177	10	GSTA1
TSPAN8	1.59321423725418e-181	1.84359289908649	0.815	0.231	4.68898882166278e-177	10	TSPAN8
AP003064.2	2.76045558881772e-178	1.31303941444343	0.558	0.092	8.12429684344944e-174	10	AP003064.2
HS3ST1	6.93865098054644e-171	1.0118011589902	0.657	0.133	2.04211437008462e-166	10	HS3ST1
SCGB1A1	1.01495738907379e-169	7.60527353812905	0.977	0.691	2.98712109178307e-165	10	SCGB1A1
CLCA21	2.13346174278749e-135	1.10679858945635	0.317	0.033	6.27899125519787e-131	10	CLCA2
SAA11	2.30727682681063e-133	1.76468960578461	0.373	0.048	6.79054642898637e-129	10	SAA1
KIAA1324	1.17605624252253e-129	1.1229676784261	0.835	0.273	3.46125112736805e-125	10	KIAA1324
TGM2	1.12569244685234e-126	1.22537278724406	0.601	0.149	3.31302544033112e-122	10	TGM2
LTF1	4.8744440872884e-116	2.27956077269769	0.561	0.124	1.43459763932985e-111	10	LTF
MGP	7.75968252107553e-104	3.26822514850676	0.762	0.298	2.28375216277774e-99	10	MGP
SCGB3A12	2.97052402030214e-87	1.99857956265307	0.997	0.845	8.74254924415122e-83	10	SCGB3A1
IGFBP31	1.45988291174129e-81	1.05751716406919	0.393	0.082	4.29658139754579e-77	10	IGFBP3
LCN2	1.82309538807887e-78	2.74569412857807	0.815	0.503	5.36555203665491e-74	10	LCN2
WFDC21	1.28722964518511e-67	1.45369059004443	0.987	0.914	3.78844556874431e-63	10	WFDC2
XBP1	1.99767604524808e-63	1.04596910865511	0.97	0.857	5.87936036876963e-59	10	XBP1
SLPI	1.24910639559261e-62	1.7632682953768	0.993	0.884	3.67624503286861e-58	10	SLPI
TFF31	6.51224519095744e-54	3.44982252444735	0.726	0.412	1.91661888215068e-49	10	TFF3
TSPAN11	5.33883497299732e-49	1.17494569604791	0.785	0.515	1.57127252090284e-44	10	TSPAN1
CXCL8	3.59946094125388e-48	2.27347844564122	0.614	0.307	1.05935734962043e-43	10	CXCL8
PRSS23	7.38779791971181e-24	1.33280838371198	0.416	0.232	2.17430280575038e-19	10	PRSS23
AGR2	4.569996495622e-16	1.2465748848061	0.931	0.85	1.34499566862651e-11	10	AGR2
SCGB3A22	0.000426512523177494	1.73972762928431	0.865	0.802	1	10	SCGB3A2
MXRA8	0	1.55810123634158	0.947	0.121	0	11	MXRA8
SYT81	0	1.49077328396902	0.751	0.079	0	11	SYT8
TM4SF4	0	1.3775551507215	0.54	0.008	0	11	TM4SF4
PDLIM3	0	1.21266059615339	0.853	0.065	0	11	PDLIM3
IGF2	0	1.03162	0.761	0.034	0	11	IGF2
SCGB2A11	0	1.01118674424984	0.821	0.098	0	11	SCGB2A1
HBA21	2.58989532717118e-243	1.06051725771483	0.993	0.178	7.62232093739749e-239	11	HBA2
HBG21	2.7729920223107e-238	1.24910142340135	0.996	0.181	8.16119282086261e-234	11	HBG2
HLA-DRB51	1.3213412158213e-217	3.1058548181363	0.993	0.393	3.88883933228366e-213	11	HLA-DRB5
TNFAIP2	2.52244613696093e-194	1.66284755863089	0.919	0.222	7.42381122568972e-190	11	TNFAIP2
CRIP12	3.29832866213982e-193	1.7824897031476	0.986	0.289	9.70731108554371e-189	11	CRIP1
MARCKSL11	2.92234402422515e-192	1.70549938626692	0.993	0.28	8.60075069769705e-188	11	MARCKSL1
AZGP1	1.07752595849618e-190	1.29704667465185	0.961	0.235	3.17126664845011e-186	11	AZGP1
VAMP51	1.99807559009734e-190	1.41242860414311	0.961	0.249	5.88053626921548e-186	11	VAMP5
MUC211	1.90904888706953e-177	1.06800333335652	0.933	0.231	5.61852177953434e-173	11	MUC21
IFI271	1.97052023244808e-174	2.66657682211487	1	0.587	5.79943809611794e-170	11	IFI27
CEACAM51	3.70147663247443e-168	1.58950874379358	0.944	0.24	1.08938158770355e-163	11	CEACAM5
IL32	5.0048110478738e-167	2.43418683319003	0.996	0.387	1.47296593949974e-162	11	IL32
MLLT4	2.76904932054772e-160	1.26001835670996	0.993	0.386	8.149589055304e-156	11	MLLT4
WASF2	6.70110681090433e-157	1.23269655413414	0.996	0.568	1.97220274551725e-152	11	WASF2
BST2	1.30921595391384e-148	1.2139179023613	0.982	0.392	3.85315347396382e-144	11	BST2
PTPRF	5.87556518842702e-140	1.22264318261064	0.996	0.702	1.72923759060596e-135	11	PTPRF
TAGLN2	2.7133552016284e-138	1.76523334908137	1	0.877	7.98567569391254e-134	11	TAGLN2
GADD45A	6.31284818670297e-138	1.09837063559587	0.947	0.314	1.85793434982855e-133	11	GADD45A
CD242	4.0561423800419e-133	1.97807017853994	0.996	0.564	1.19376326387013e-128	11	CD24
S100A13	4.13489969413779e-133	1.7159634502348	1	0.751	1.21694232898169e-128	11	S100A13
RNF213	1.82176786600551e-131	1.26984404060124	0.993	0.532	5.36164500644082e-127	11	RNF213
PPP1R14B	3.0219279618475e-131	1.26377788617691	1	0.506	8.89383618451339e-127	11	PPP1R14B
HLA-A1	5.63091900449627e-131	1.95831297361951	1	0.922	1.6572357722133e-126	11	HLA-A
SEPW11	1.08271934837682e-129	1.4513981448441	1	0.511	3.18655131420783e-125	11	SEPW1
HLA-DQA1	2.88506781713967e-128	2.00460027975295	0.996	0.758	8.49104309262375e-124	11	HLA-DQA1
AGRN	4.56619285070247e-127	1.07120942986327	0.958	0.426	1.34387621789024e-122	11	AGRN
TYMP	4.05981025207733e-126	1.12590924671276	0.993	0.556	1.19484275528888e-121	11	TYMP
HLA-B1	5.96779926877984e-126	1.55424946351972	1	0.936	1.75638300279459e-121	11	HLA-B
S100A16	9.6905240656257e-125	1.12181189899775	0.996	0.552	2.8520181377543e-120	11	S100A16
TCEB21	1.48460539150889e-116	1.1443206341977	0.996	0.499	4.36934212774981e-112	11	TCEB2
H3F3A1	4.12959887862229e-113	1.33735350588433	1	0.776	1.21538224596733e-108	11	H3F3A
LAMB3	4.1078783934445e-112	1.29833704914457	0.926	0.413	1.20898968997465e-107	11	LAMB3
SOX41	8.25239675111121e-111	1.6434502769521	0.993	0.566	2.42876288781954e-106	11	SOX4
SERINC2	1.23039657295382e-106	1.02282656965509	0.989	0.531	3.62118015386039e-102	11	SERINC2
TMSB10	5.86503227500172e-106	1.32248631874659	1	0.981	1.72613764885576e-101	11	TMSB10
RAC1	5.13444316873987e-104	1.04135020940197	1	0.871	1.51111796899183e-99	11	RAC1
SMIM221	3.85069078770633e-102	1.05298171508532	1	0.734	1.13329680572985e-97	11	SMIM22
ALDOA2	5.18239568876513e-100	1.21206829527133	1	0.501	1.52523087516046e-95	11	ALDOA
COL1A1	3.86025288750459e-99	1.30379747822398	0.909	0.331	1.13611102732148e-94	11	COL1A1
MDK1	4.34489576879709e-98	1.06678797273927	0.993	0.431	1.27874627371467e-93	11	MDK
CXCL142	4.3799590044136e-94	1.76862563913741	0.905	0.326	1.28906573458897e-89	11	CXCL14
OCIAD21	8.56495552581781e-93	1.1134123395474	0.996	0.658	2.52075206080344e-88	11	OCIAD2
FTH1	2.3102692575809e-92	1.16611228107075	1	0.994	6.79935345198634e-88	11	FTH1
ELF33	2.92138851681234e-92	1.37250693972243	1	0.681	8.59793854383041e-88	11	ELF3
IRF1	2.82872232247265e-87	1.00359014962284	0.926	0.376	8.32521266726926e-83	11	IRF1
HLA-C1	1.80273215787243e-84	1.00030883181115	1	0.927	5.30562101383435e-80	11	HLA-C
RRAD2	3.13367065035521e-84	1.28253689166009	0.947	0.413	9.22270609106043e-80	11	RRAD
CD74	4.23375457108789e-84	1.18568369264072	1	0.945	1.24603630781688e-79	11	CD74
ZFP36L1	7.07524018594083e-83	1.16357036341508	1	0.888	2.08231393912424e-78	11	ZFP36L1
CTSE2	8.69597787988735e-83	1.01775954403473	0.951	0.425	2.55931324982965e-78	11	CTSE
2025-06-01	3.04265366978096e-81	1.47720577324648	1	0.857	8.95483401553235e-77	11	JUN
ATF31	1.9138030554852e-79	1.67242681924889	0.986	0.492	5.63251377259849e-75	11	ATF3
IER3	2.78437675232932e-79	1.04656535976386	0.958	0.478	8.19469921978043e-75	11	IER3
MALAT11	2.77330071306456e-78	1.30428783371136	1	0.996	8.16210132862031e-74	11	MALAT1
TACSTD2	3.07104419078719e-78	1.05465034747567	1	0.777	9.03839015790579e-74	11	TACSTD2
ANKRD36C	5.12343342481819e-76	1.05754281888693	0.712	0.218	1.50787769125824e-71	11	ANKRD36C
IFI62	1.70495144102676e-75	1.26809819020548	0.989	0.542	5.01784258608587e-71	11	IFI6
S100A6	1.60042830382743e-66	1.23605445687293	1	0.989	4.7102205409945e-62	11	S100A6
TNFSF10	9.04981042861332e-63	1.05388082505879	0.986	0.707	2.66344970724519e-58	11	TNFSF10
IGLC2	9.36315306369225e-63	1.52058611666409	0.853	0.283	2.75566957817527e-58	11	IGLC2
VIM	6.00828952348367e-62	1.24044706884184	0.996	0.738	1.76829968965648e-57	11	VIM
TM4SF11	5.72774050684235e-60	1.05665580569558	0.993	0.704	1.68573130856877e-55	11	TM4SF1
NEAT12	6.6789196210073e-60	1.14930875550516	0.996	0.911	1.96567283365866e-55	11	NEAT1
S100A10	4.27358007619974e-58	1.0836227831309	1	0.924	1.25775735222635e-53	11	S100A10
SERPINA1	3.45073244062948e-47	1.22496444202307	0.996	0.794	1.01558506460166e-42	11	SERPINA1
PGC2	5.14704363027581e-06	2.07010463113354	0.944	0.676	0.151482641082647	11	PGC
CEACAM52	3.80888898326697e-230	2.8661178806325	0.966	0.241	1.1209941166653e-225	12	CEACAM5
CRABP21	5.16196893982456e-189	1.42864429187913	0.978	0.226	1.51921907867977e-184	12	CRABP2
TMEM176A1	9.91000474282424e-187	1.2757447486687	0.948	0.251	2.9166134958606e-182	12	TMEM176A
MDK2	4.93848054120511e-177	2.67327346546343	1	0.432	1.45344420808208e-172	12	MDK
HPGD1	4.53085961040475e-172	2.38265439687398	0.993	0.34	1.33347729193822e-167	12	HPGD
MARCKS2	8.49541960965408e-161	1.14585599829012	0.936	0.241	2.50028694531729e-156	12	MARCKS
KRAS1	7.35467794874668e-159	1.9118034100655	1	0.531	2.16455526709564e-154	12	KRAS
ERGIC2	2.10900054342981e-150	1.35765939962817	0.996	0.543	6.20699949936828e-146	12	ERGIC2
MRPS35	2.40642371892378e-149	1.28011287591011	0.993	0.466	7.08234564716457e-145	12	MRPS35
CP3	2.78676846527672e-149	1.47548508506209	0.97	0.301	8.20173827015592e-145	12	CP
PLTP1	2.18792142697245e-148	1.06346785869499	0.951	0.245	6.43927155172261e-144	12	PLTP
CMAS	5.47950271032091e-148	1.04069446339464	0.981	0.4	1.61267244267455e-143	12	CMAS
C16orf13	2.29941669336055e-146	1.12882886422881	0.989	0.41	6.76741327022945e-142	12	C16orf13
1991-03-01	3.85123649033552e-145	1.27901042178491	1	0.403	1.13345741147065e-140	12	2025-03-09
LDHB1	9.06928745067022e-145	2.4823404491823	1	0.812	2.66918198960675e-140	12	LDHB
TMEM176B1	1.90247203305765e-143	1.11628126842612	0.951	0.327	5.59916544049196e-139	12	TMEM176B
CARHSP1	1.26079912849177e-141	1.0018631750816	0.966	0.381	3.71065791506412e-137	12	CARHSP1
TNFRSF12A	6.21223610218673e-139	1.80652316185075	0.989	0.474	1.82832320723458e-134	12	TNFRSF12A
PMAIP1	1.77323479945198e-137	1.09979663137844	0.895	0.266	5.21880733826713e-133	12	PMAIP1
APOD2	1.79950277190305e-137	1.2865032528199	0.981	0.305	5.29611660798786e-133	12	APOD
TAGLN21	2.26246829173229e-136	1.93956215914066	1	0.877	6.65867042939732e-132	12	TAGLN2
RAP1B1	3.34027924969916e-136	1.22251258351618	1	0.546	9.83077585978961e-132	12	RAP1B
ORMDL2	1.61475012778352e-135	1.15394769608656	0.996	0.517	4.75237110107968e-131	12	ORMDL2
UBE2M	3.50420861150464e-131	1.01456936808995	0.993	0.485	1.03132363645193e-126	12	UBE2M
TCEB22	1.66227816024269e-130	1.38560968893071	1	0.5	4.89225085341025e-126	12	TCEB2
CAPN1	3.76170779961939e-130	1.42779023697041	0.996	0.568	1.10710822250598e-125	12	CAPN1
RAB34	2.62949097153418e-129	1.00749658270557	0.989	0.499	7.73885487832224e-125	12	RAB34
CCT21	5.77658508199276e-129	1.3566922563935	1	0.576	1.70010675548129e-124	12	CCT2
ATP5G31	1.22106608678852e-128	1.18477873707242	0.996	0.471	3.5937196000273e-124	12	ATP5G3
IFNGR2	2.69272679110342e-127	1.06562031037832	0.996	0.499	7.92496421889647e-123	12	IFNGR2
PHLDA21	3.87513146238662e-127	1.66801531820416	0.989	0.486	1.14048994069501e-122	12	PHLDA2
RCN1	1.51089450933895e-126	1.0735076474386	0.993	0.486	4.44671363043546e-122	12	RCN1
LY6E	6.56139235659972e-123	1.56033633176076	1	0.762	1.93108338447086e-118	12	LY6E
ARHGDIB	1.1576475395261e-122	1.23041203314075	0.996	0.606	3.40707247357926e-118	12	ARHGDIB
CNOT21	6.03071204095144e-122	1.06382820560608	0.989	0.495	1.77489886077242e-117	12	CNOT2
GOLM1	2.42483644211152e-121	1.00405368562145	0.985	0.476	7.1365361327784e-117	12	GOLM1
PLEKHA51	1.28666490716325e-120	1.29874454975089	0.996	0.451	3.78678348827216e-116	12	PLEKHA5
CHMP2A	2.9707058983375e-120	1.13350860925435	1	0.746	8.74308452939709e-116	12	CHMP2A
CEACAM61	4.83272406039172e-120	1.98742	0.996	0.599	1.42231901821389e-115	12	CEACAM6
SRD5A3	6.25556953634518e-120	1.05672142667816	0.948	0.391	1.84107667024175e-115	12	SRD5A3
CDK41	7.44349242790784e-120	1.16514089003713	0.996	0.48	2.19069425645756e-115	12	CDK4
VAMP52	3.04231921438772e-119	1.07909432186284	0.895	0.252	8.9538496798645e-115	12	VAMP5
TMBIM41	1.0633902472016e-118	1.34819625348102	1	0.699	3.12966383653903e-114	12	TMBIM4
CAND11	2.58985178437595e-116	1.15245938244266	0.996	0.473	7.62219278659686e-112	12	CAND1
OCIAD22	4.20616603224797e-115	1.56335577333228	1	0.658	1.2379167249509e-110	12	OCIAD2
C11orf31	1.45972005386342e-114	1.0573687680917	1	0.477	4.29610209052542e-110	12	C11orf31
ALDOA3	6.93351385144211e-113	1.45291249429643	1	0.502	2.04060246161793e-108	12	ALDOA
ARPC1B	7.23739369806705e-113	1.16085870769603	0.996	0.59	2.13003733927811e-108	12	ARPC1B
SRI1	6.72242054680967e-111	1.23433617098903	1	0.741	1.97847559113155e-106	12	SRI
FTH11	2.1644908964912e-109	1.30160601903991	1	0.994	6.37031315746324e-105	12	FTH1
TIMP12	4.74610981702324e-109	1.61759799755358	1	0.704	1.39682758024811e-104	12	TIMP1
OS9	1.23282800565931e-107	1.04635553067207	0.996	0.726	3.62833610345592e-103	12	OS9
WFDC22	1.82795314993621e-107	1.96191339299724	1	0.914	5.37984891557727e-103	12	WFDC2
LMNA1	7.27968626840586e-103	1.44424585278787	1	0.742	2.14248446565453e-98	12	LMNA
CFL1	2.06157024794297e-102	1.06893842740822	0.996	0.921	6.06740739672095e-98	12	CFL1
MGP1	6.5142431911091e-101	1.44091333539532	0.876	0.297	1.91720691357532e-96	12	MGP
HSPA61	1.44274331823072e-99	1.28462918308165	0.79	0.241	4.24613785988484e-95	12	HSPA6
HSPE11	1.73754056557792e-98	1.07215574721765	1	0.806	5.11375563855237e-94	12	HSPE1
RAC11	5.87685564389405e-96	1.05869399020723	1	0.871	1.72961738455446e-91	12	RAC1
PPP1R14B1	1.01313714259536e-95	1.01861884155999	0.993	0.507	2.98176392437239e-91	12	PPP1R14B
FAM13A	3.12760707975406e-95	1.17726418166184	0.974	0.487	9.20486039642417e-91	12	FAM13A
CLDN4	1.98669173541803e-94	1.33096343931075	1	0.834	5.84703244650881e-90	12	CLDN4
UBB	8.31346267885166e-94	1.00700590101387	1	0.952	2.44673520101283e-89	12	UBB
VAMP8	1.06265587359252e-92	1.09998816088033	1	0.894	3.12750250157015e-88	12	VAMP8
SOX42	3.26059660384189e-90	1.33687981144612	1	0.566	9.59626186476706e-86	12	SOX4
FN1	6.00284125962971e-90	1.05782704286282	0.963	0.492	1.76669621112162e-85	12	FN1
KRT181	5.55654515770295e-89	1.1516449359109	1	0.854	1.63534680536356e-84	12	KRT18
PCSK1N1	3.82016401086343e-87	1.15912823134917	0.974	0.486	1.12431247003722e-82	12	PCSK1N
CXCL81	1.17993324324485e-85	1.50112466111786	0.835	0.302	3.47266152819393e-81	12	CXCL8
SPINK51	1.85063357782812e-84	1.40033696581978	0.925	0.389	5.44659968290593e-80	12	SPINK5
ANXA22	5.65092748810458e-77	1.04952661958285	1	0.895	1.66312446902406e-72	12	ANXA2
TXNDC171	4.11806892186366e-76	1.00309834147506	1	0.777	1.21198886439369e-71	12	TXNDC17
CLDN31	4.15291689741361e-76	1.00314585079991	0.981	0.593	1.2222449720778e-71	12	CLDN3
IL321	5.47712370716113e-76	1.09776	0.925	0.39	1.61197227825459e-71	12	IL32
ELF34	4.30313871135499e-74	1.18329218806779	1	0.681	1.26645675413889e-69	12	ELF3
AGR21	2.27522707875377e-65	1.04356866194737	1	0.849	6.69622081548023e-61	12	AGR2
HSPA1A3	5.25815042484092e-63	1.1650017204425	1	0.756	1.54752625153493e-58	12	HSPA1A
S100A101	1.5159582921459e-61	1.0353890869648	1	0.924	4.46161684961459e-57	12	S100A10
CXCL11	1.24781146370988e-60	1.01631386253481	0.554	0.164	3.67243391884455e-56	12	CXCL1
AREG1	6.27350668038429e-56	1.67719303965315	0.869	0.459	1.8463557511039e-51	12	AREG
CCL20	1.28201618581124e-48	1.13137715907929	0.427	0.12	3.77310183646105e-44	12	CCL20
NEAT13	2.36258265364941e-45	1.12042402925094	0.993	0.911	6.95331700795559e-41	12	NEAT1
CPM	3.92107182497606e-45	1.22331095233102	1	0.822	1.1540106488087e-40	12	CPM
HOPX	2.59634024411774e-41	1.04904386705725	1	0.867	7.64128897246291e-37	12	HOPX
S100A91	1.91848216319374e-21	3.02042740073547	0.899	0.556	5.6462848544955e-17	12	S100A9
SPARC	0	2.1461849137105	0.989	0.12	0	13	SPARC
DPYSL3	0	1.14087492159884	0.924	0.088	0	13	DPYSL3
TTR	0	1.12069499195538	0.511	0.007	0	13	TTR
NKD1	0	1.0592659823672	0.706	0.02	0	13	NKD1
QPCT	0	1.04676641431925	0.943	0.111	0	13	QPCT
NEB	0	1.04051220875111	0.866	0.029	0	13	NEB
NPW	1.4178783073522e-307	1.24332015296279	0.531	0.036	4.17295764636826e-303	13	NPW
BCAT1	6.73200162282663e-282	3.8827028217807	1	0.239	1.9812953976141e-277	13	BCAT1
TNNC2	1.2212474689583e-266	1.03833621791394	0.786	0.107	3.59425342589118e-262	13	TNNC2
SSPN	7.75729985717905e-246	1.08534432101701	0.935	0.182	2.28305092096637e-241	13	SSPN
TESC1	7.53399642091286e-238	1.74291444695406	0.989	0.233	2.21733048663886e-233	13	TESC
DHRSX	4.06988518874958e-233	1.58350442914063	0.992	0.282	1.19780790990089e-228	13	DHRSX
EIF1AY	5.27610298713293e-233	1.81132366463908	0.992	0.285	1.55280987014309e-228	13	EIF1AY
WFDC31	2.49999917938523e-228	1.51131937878606	0.958	0.201	7.35774758484868e-224	13	WFDC3
CST6	1.47810532224855e-207	1.20912610210968	0.943	0.205	4.35021177390972e-203	13	CST6
PLAU	1.29879749363101e-199	1.23334097819916	0.794	0.146	3.82249090350543e-195	13	PLAU
DDX3Y	1.73246441464188e-193	1.45948161215999	0.985	0.333	5.09881601873251e-189	13	DDX3Y
FAM195B	9.97918773535953e-192	1.16354505798773	0.992	0.323	2.93697474239366e-187	13	FAM195B
CEACAM53	1.55597960241617e-189	1.77932	0.981	0.241	4.57940356787103e-185	13	CEACAM5
SH3BP5	2.58724567021142e-186	1.30094518228717	0.969	0.294	7.61452273199924e-182	13	SH3BP5
LINC014201	7.6618249460666e-185	1.63889302663132	0.996	0.367	2.25495169987686e-180	13	LINC01420
CXCL143	8.30906263228551e-185	3.57613363429959	0.996	0.325	2.44544022330795e-180	13	CXCL14
TIMP2	5.36919846972466e-181	1.29918057292943	0.966	0.322	1.58020880162467e-176	13	TIMP2
CRABP22	2.37157008163907e-179	1.24677410512573	0.973	0.227	6.97976790727194e-175	13	CRABP2
QPRT	1.97554515235709e-177	1.20625195295075	0.962	0.278	5.81422693790215e-173	13	QPRT
CLDN21	4.13471856102199e-168	1.05032935548415	0.767	0.132	1.21688901969438e-163	13	CLDN2
VAMP53	3.63086370798052e-167	1.22178224120709	0.943	0.251	1.06859949789575e-162	13	VAMP5
RPS4Y1	6.75824255630467e-167	2.25722941518766	1	0.512	1.98901836674603e-162	13	RPS4Y1
APOD3	6.16591383772761e-166	1.5876769503587	0.989	0.306	1.81469010158161e-161	13	APOD
XPOT	4.63675526899456e-164	1.1358016726569	0.977	0.313	1.36464344321779e-159	13	XPOT
SLC16A7	8.09632351251295e-162	1.48501484355399	0.981	0.344	2.38282897296769e-157	13	SLC16A7
SLC25A6	3.20384347126423e-158	2.0919677866124	1	0.91	9.42923172027776e-154	13	SLC25A6
RAMP11	3.92764149017492e-155	1.16844659186969	0.981	0.328	1.15594416697338e-150	13	RAMP1
DNTTIP1	6.06540981468437e-155	1.29215739843405	0.981	0.384	1.78511076255976e-150	13	DNTTIP1
NGFRAP11	1.14589629209804e-151	1.71163559406598	0.996	0.464	3.37248737727374e-147	13	NGFRAP1
NDUFS6	3.37517592060394e-150	1.91228330261778	0.996	0.747	9.93348025192946e-146	13	NDUFS6
ITGA2	3.5810979979943e-149	1.24663306987982	0.836	0.21	1.0539529517897e-144	13	ITGA2
SQSTM1	1.66439427494462e-148	1.93416101207321	0.996	0.862	4.8984787905895e-144	13	SQSTM1
HLA-C2	7.05781202410242e-148	2.17979618941682	1	0.927	2.07718465681358e-143	13	HLA-C
BEX21	3.60220927524478e-147	1.60326560131728	0.996	0.547	1.06016621179729e-142	13	BEX2
MDK3	3.74850218646663e-147	1.9207950057038	0.996	0.433	1.10322167849899e-142	13	MDK
PDCD6	2.50854622403668e-146	1.50708593643892	1	0.667	7.38290239196235e-142	13	PDCD6
SDHA	2.2866873454528e-145	1.07814287415222	0.985	0.457	6.72994952640213e-141	13	SDHA
NHS	4.25625880464813e-145	1.22118924026641	0.87	0.236	1.25265952879599e-140	13	NHS
PCSK1N2	4.33284870127999e-145	1.77799406525784	0.996	0.486	1.27520070127372e-140	13	PCSK1N
DAB2	7.20256235577129e-145	1.30087347257695	0.981	0.405	2.11978612692705e-140	13	DAB2
HLA-A2	2.06379564137729e-144	2.23983222716509	0.996	0.922	6.07395695213749e-140	13	HLA-A
HLA-B2	4.28160370770578e-143	1.89833640459966	1	0.936	1.26011878721489e-138	13	HLA-B
GNS1	1.5498778965655e-140	1.43925589479594	0.996	0.567	4.56144563738192e-136	13	GNS
APOE1	1.76547021202445e-140	1.06791943498913	0.985	0.413	5.19595538100915e-136	13	APOE
TMSB101	7.80408353298715e-138	1.83324851847903	1	0.981	2.29681982459345e-133	13	TMSB10
SMURF2	1.75820846163804e-137	1.26520712756341	0.985	0.42	5.1745833234469e-133	13	SMURF2
CDK42	1.92602476040945e-137	1.42070405514734	1	0.48	5.66848347236104e-133	13	CDK4
NUPR1	2.28135158179013e-137	2.35722951830931	1	0.766	6.71424584036652e-133	13	NUPR1
WBP51	1.15697362201858e-136	1.27818849188143	0.992	0.416	3.40508906696289e-132	13	WBP5
TMEM163	2.66132067164097e-134	1.18380047128893	0.985	0.473	7.83253286870652e-130	13	TMEM163
RAB211	5.69597909572126e-134	1.41277563667998	0.996	0.584	1.67638360766172e-129	13	RAB21
PLEKHA52	6.99432506780047e-134	1.50877673462171	1	0.452	2.05849981070436e-129	13	PLEKHA5
B2M1	1.05649932885514e-133	1.56643939705938	1	0.994	3.10938317475358e-129	13	B2M
CNOT22	1.33889079737628e-132	1.17429685739612	0.992	0.495	3.94048950575812e-128	13	CNOT2
CAND12	1.04677057829034e-131	1.37476176540557	1	0.474	3.0807504889663e-127	13	CAND1
MRPL36	2.68741568134628e-130	1.13970842106252	0.973	0.494	7.90933309177023e-126	13	MRPL36
BEX4	4.37650834116785e-130	1.23615577906274	0.996	0.606	1.28805016988911e-125	13	BEX4
RHOBTB31	1.59028383227678e-128	1.10875755607286	0.954	0.359	4.6803643467738e-124	13	RHOBTB3
TPM11	2.38440468648962e-127	1.38213244310232	1	0.664	7.01754143280761e-123	13	TPM1
OCIAD23	3.184471926622e-127	1.62993930673551	0.996	0.659	9.3722193272412e-123	13	OCIAD2
FUNDC2	6.13690463832993e-127	1.00223410396254	0.981	0.465	1.80615240410688e-122	13	FUNDC2
1992-03-01	2.56658212405152e-125	1.08969571896741	0.996	0.403	7.55370784929603e-121	13	2025-03-09
IFI272	6.71626486059999e-125	1.98322684071423	0.996	0.588	1.97666391112318e-120	13	IFI27
TCEAL8	1.34992737265366e-123	1.13370134791553	0.992	0.632	3.97297125045699e-119	13	TCEAL8
KRAS2	1.93509771467604e-122	1.4133796118802	0.996	0.531	5.69518608406304e-118	13	KRAS
CTDSP21	2.32540183147854e-122	1.15342066602912	0.996	0.592	6.84389013022448e-118	13	CTDSP2
MAGED21	2.6552604732785e-121	1.11985398316464	0.992	0.537	7.81469709890596e-117	13	MAGED2
SPIRE1	8.88049368230794e-120	1.04253606752369	0.943	0.393	2.61361809564005e-115	13	SPIRE1
FTH12	9.46503254431569e-117	1.44062311475803	1	0.994	2.78565372811755e-112	13	FTH1
LAPTM4B	2.30408352396332e-112	1.15140248950581	0.996	0.72	6.78114821937644e-108	13	LAPTM4B
MSN	2.79681628305546e-112	1.28498836000586	1	0.814	8.23131000266052e-108	13	MSN
IDS	1.02309001361078e-111	1.15998481936868	0.989	0.555	3.0110562190579e-107	13	IDS
CTSB	2.28988758868095e-111	1.14042594190513	0.996	0.793	6.73936816224691e-107	13	CTSB
CTSH	3.46143911414661e-110	1.44037791174284	1	0.933	1.01873614568449e-105	13	CTSH
ATP6V0E1	4.70347265951587e-110	1.04557890301546	0.996	0.901	1.38427903842212e-105	13	ATP6V0E1
HLA-E1	6.14195201240449e-110	1.15748260643725	1	0.882	1.80763789677077e-105	13	HLA-E
ACTG1	9.19587757189821e-110	1.19739614485226	1	0.969	2.70643872818536e-105	13	ACTG1
TM7SF31	7.33732067805437e-107	1.10615091675972	1	0.549	2.15944684875818e-102	13	TM7SF3
SUMO21	1.13348932094759e-106	1.02991437170201	1	0.883	3.33597242048086e-102	13	SUMO2
CTSA	1.96141039655634e-106	1.02749472376831	0.981	0.582	5.77262693810496e-102	13	CTSA
CLDN32	2.23730955401616e-106	1.29413783068636	0.996	0.593	6.58462574842495e-102	13	CLDN3
CCPG11	3.98241224998447e-106	1.09162342337067	0.989	0.556	1.17206374929293e-101	13	CCPG1
CCNI	2.87892228441372e-105	1.0937990087307	0.992	0.863	8.47295617525803e-101	13	CCNI
PLIN2	1.50430268928906e-102	1.06638474781654	0.893	0.366	4.42731324484662e-98	13	PLIN2
IL322	5.05041462024752e-101	1.17934804714879	0.947	0.389	1.48638752688505e-96	13	IL32
ITPR21	2.89569076581954e-99	1.2253716023116	0.992	0.529	8.52230749288348e-95	13	ITPR2
NDRG11	1.05494524212093e-98	1.27755508040839	0.985	0.555	3.10480934208611e-94	13	NDRG1
DDIT31	4.3935316552166e-97	1.16423940229945	0.939	0.406	1.2930603014468e-92	13	DDIT3
HLA-F	6.94648894618716e-96	1.02413890956312	0.992	0.577	2.04442116175234e-91	13	HLA-F
CCT22	2.44316796882115e-95	1.01128953743546	0.992	0.577	7.19048764903751e-91	13	CCT2
ACSL5	4.83414250314802e-95	1.21019391805994	0.981	0.531	1.42273648010149e-90	13	ACSL5
FLNA1	7.99699643752897e-94	1.06704669597095	1	0.693	2.35359602152915e-89	13	FLNA
ALDOA4	1.98268886876335e-92	1.17284034315299	0.996	0.502	5.83525160965741e-88	13	ALDOA
TMBIM42	7.94477336498984e-92	1.0275612624214	1	0.699	2.33822624905016e-87	13	TMBIM4
PLCXD1	1.39291939549458e-91	1.1483998227422	0.813	0.285	4.09950107288011e-87	13	PLCXD1
TMSB4X1	5.76931600654446e-88	1.21458838750009	1	0.995	1.6979673938861e-83	13	TMSB4X
LDHB2	1.71803339135476e-87	1.08527947119036	0.996	0.813	5.05634407409619e-83	13	LDHB
KRT8	1.95684639944231e-86	1.12787917266943	1	0.847	5.75919463819867e-82	13	KRT8
ENO11	1.20029348751868e-83	1.08165274016259	0.996	0.892	3.53258376311624e-79	13	ENO1
KRT182	3.20692861767171e-80	1.06739306245557	1	0.855	9.4383116146696e-76	13	KRT18
CEACAM62	3.61092085391965e-78	1.25924259224361	1	0.599	1.06273011651709e-73	13	CEACAM6
SOX43	2.85073402738041e-77	1.16515005609871	0.996	0.566	8.38999531598329e-73	13	SOX4
KRT191	5.03277705128309e-71	1.02297783523575	1	0.829	1.48119661396312e-66	13	KRT19
CPM1	5.0949034129723e-56	1.16683197682945	0.996	0.822	1.49948102347188e-51	13	CPM
NEAT14	4.72098248136051e-49	1.19511671560656	0.996	0.911	1.38943235408921e-44	13	NEAT1
LPCAT11	2.60352298369885e-46	1.08636910190912	0.996	0.845	7.66242849332408e-42	13	LPCAT1
KRT7	1.55952772740303e-27	1.0301103422628	0.969	0.745	4.58984605451987e-23	13	KRT7
CTSG	0	3.76670649163231	0.733	0.051	0	14	CTSG
MS4A2	0	3.03323619723638	0.759	0.043	0	14	MS4A2
SLC18A2	0	2.18060665244245	0.526	0.031	0	14	SLC18A2
IL1RL1	9.41359480318563e-304	1.78490197785744	0.392	0.016	2.77051508652556e-299	14	IL1RL1
CPA31	2.32234361918466e-303	3.83405340367757	0.888	0.121	6.83488950562239e-299	14	CPA3
TPSAB11	2.31538633009209e-282	4.16499	0.884	0.132	6.81441350809402e-278	14	TPSAB1
HPGDS	1.07236398382611e-259	2.59473643920066	0.578	0.05	3.15607444079863e-255	14	HPGDS
RP11-354E11.2	4.06066977939046e-239	1.46572541442082	0.25	0.007	1.19509572277241e-234	14	RP11-354E11.2
HDC	4.41012083979254e-194	1.78339801812718	0.371	0.025	1.29794266435934e-189	14	HDC
TPSB21	1.0035880621784e-180	4.36407431039318	0.914	0.267	2.95366002579726e-176	14	TPSB2
RGS13	1.90649921318268e-175	1.00301726871803	0.267	0.013	5.61101783431793e-171	14	RGS13
GATA2	7.11271427418608e-174	2.21636520486819	0.513	0.06	2.09334293803571e-169	14	GATA2
KIT	7.09669366616582e-111	1.83495	0.44	0.069	2.08862791288926e-106	14	KIT
SAMSN1	1.66340906581159e-101	2.50451145073456	0.56	0.128	4.89557922159009e-97	14	SAMSN1
LTC4S	5.47959817673646e-89	2.55421366877113	0.638	0.203	1.61270053939531e-84	14	LTC4S
C1orf186	3.53192077331226e-86	1.40896112026152	0.25	0.027	1.03947960279353e-81	14	C1orf186
RPL32	4.48202957286975e-60	1.07862710329801	0.996	0.993	1.3191061235913e-55	14	RPL32
VIM1	1.56676139724576e-56	2.12738093936525	0.828	0.743	4.61113546823399e-52	14	VIM
ARHGEF6	5.95194348842642e-49	1.10368267675026	0.289	0.06	1.75171648807878e-44	14	ARHGEF6
SRGN1	9.55392294929034e-47	2.40809961230535	0.711	0.505	2.81181506320564e-42	14	SRGN
RPL261	1.01781647195523e-43	1.29826081453127	0.944	0.972	2.99553565861142e-39	14	RPL26
RAC2	2.80448960587904e-42	2.13835417515652	0.578	0.301	8.2538933590626e-38	14	RAC2
SH3BGRL31	4.68340224951691e-36	1.68493423145533	0.793	0.841	1.37837211605532e-31	14	SH3BGRL3
CD521	1.79896807455475e-29	2.19853674938926	0.664	0.541	5.29454294022207e-25	14	CD52
S100A41	2.82588109382703e-29	2.01892301576852	0.716	0.735	8.31685064724234e-25	14	S100A4
LAPTM5	6.61929589107552e-29	2.02948459842845	0.565	0.368	1.94812497370244e-24	14	LAPTM5
ZEB2	2.87478485195939e-24	1.03667020031875	0.259	0.083	8.46077929780168e-20	14	ZEB2
FCER1G	4.43720371278717e-24	1.96426328812458	0.547	0.394	1.30591342471039e-19	14	FCER1G
CD37	3.82882419370461e-21	1.66495772010415	0.405	0.215	1.1268612484492e-16	14	CD37
VWA5A	9.00747449710717e-19	1.57095635847784	0.466	0.314	2.65098981924361e-14	14	VWA5A
CAPG	4.00573931917131e-16	1.77505343706005	0.616	0.606	1.17892913902531e-11	14	CAPG
RPS101	1.3029758940134e-12	1.00806206558171	0.759	0.829	3.83478835367083e-08	14	RPS10
ALOX5AP	3.64899353573476e-12	1.4160587510011	0.466	0.359	1.0739352875021e-07	14	ALOX5AP
CD69	6.56773293240839e-12	1.64782736016945	0.375	0.248	1.93294947933711e-07	14	CD69
RGS10	3.95261985954822e-11	1.06841521794668	0.315	0.186	1.16329555086364e-06	14	RGS10
HCST	3.07921706446926e-09	1.27189983600887	0.336	0.226	9.06244374243948e-05	14	HCST
LCP1	4.09107865771626e-09	1.31004981853275	0.375	0.269	0.000120404535975247	14	LCP1
ACSL4	2.03175741592695e-08	1.28574393081445	0.504	0.466	0.000597966525081461	14	ACSL4
LGALS11	2.31517686713049e-08	1.67678501604297	0.543	0.546	0.000681379703765175	14	LGALS1
RGS1	1.46377655670741e-06	1.36681260238729	0.401	0.35	0.0430804078404557	14	RGS1
AP000769.11	2.65765914486593e-06	1.50831964092222	0.358	0.282	0.0782175662925493	14	AP000769.1
HNRNPH1	8.32705063082024e-06	1.3341606291051	0.612	0.76	0.245073427115671	14	HNRNPH1
EMP3	2.84191129551744e-05	1.19950355349787	0.414	0.376	0.836402913383738	14	EMP3
RPL172	3.22494158470044e-05	1.31799729136007	0.474	0.502	0.949132557793186	14	RPL17
CKLF	0.000344822678314606	1.32648981272134	0.392	0.385	1	14	CKLF
SLC2A3	0.00061802957273403	1.15218628087589	0.306	0.26	1	14	SLC2A3
RGS2	0.000989449043804446	1.06331852470423	0.323	0.295	1	14	RGS2
APOC12	0.00336207680229612	1.09426929252608	0.362	0.587	1	14	APOC1
TOP2A	0	2.66127353262838	0.932	0.09	0	15	TOP2A
CENPF	0	2.53164892362798	0.831	0.048	0	15	CENPF
MKI67	0	2.0365702478946	0.853	0.042	0	15	MKI67
UBE2C	0	1.96954114444808	0.768	0.037	0	15	UBE2C
TYMS	0	1.85553434155159	0.91	0.091	0	15	TYMS
NUSAP1	0	1.76835204641407	0.881	0.054	0	15	NUSAP1
TK1	0	1.75584332184839	0.904	0.088	0	15	TK1
KIAA0101	0	1.71904089920096	0.791	0.063	0	15	KIAA0101
BIRC5	0	1.67548621347314	0.836	0.021	0	15	BIRC5
PRC1	0	1.4363673053058	0.864	0.049	0	15	PRC1
RRM2	0	1.39216042303788	0.661	0.018	0	15	RRM2
HMMR	0	1.34113321738255	0.706	0.019	0	15	HMMR
TPX2	0	1.33259133700506	0.785	0.023	0	15	TPX2
ASPM	0	1.29582496478297	0.718	0.015	0	15	ASPM
MAD2L1	0	1.23191607367639	0.853	0.053	0	15	MAD2L1
CDKN3	0	1.1297324411951	0.757	0.036	0	15	CDKN3
FAM111B	0	1.08478388088265	0.531	0.019	0	15	FAM111B
ZWINT	0	1.06993193716238	0.898	0.067	0	15	ZWINT
CCNB2	0	1.05043069318075	0.729	0.026	0	15	CCNB2
CLSPN	0	1.04291001106627	0.616	0.017	0	15	CLSPN
ANLN	0	1.01065657307283	0.78	0.019	0	15	ANLN
CENPE	0	1.00797110802284	0.621	0.025	0	15	CENPE
CENPU	0	1.00716443530486	0.825	0.04	0	15	CENPU
CDK1	1.49741096953781e-233	1.55670485855115	0.819	0.099	4.40703022444674e-229	15	CDK1
CCNB1	1.91675073263036e-224	1.39751148047766	0.633	0.055	5.64118908120441e-220	15	CCNB1
UBE2T	4.86292048399681e-166	1.12173243728846	0.791	0.131	1.4312061276451e-161	15	UBE2T
STMN1	8.61923945162196e-148	2.61470182268117	0.977	0.31	2.53672836300686e-143	15	STMN1
ATAD2	1.38162364300333e-119	1.18829404917443	0.825	0.19	4.06625654372311e-115	15	ATAD2
PTTG1	1.03077172380029e-117	1.98530450728751	0.876	0.246	3.03366426031662e-113	15	PTTG1
DTYMK	8.31517564669915e-110	1.1107039836784	0.887	0.274	2.44723934458003e-105	15	DTYMK
HMGB2	1.49733385106966e-104	2.43419555308411	0.977	0.488	4.40680325708311e-100	15	HMGB2
H2AFZ	1.36943833021132e-103	2.65808270732483	0.989	0.679	4.03039394964494e-99	15	H2AFZ
TUBA1B	1.65753352644726e-95	2.54150514947344	1	0.761	4.87828692168694e-91	15	TUBA1B
CKS1B	5.17891181539556e-93	1.51754867310054	0.915	0.397	1.52420553638907e-88	15	CKS1B
TMEM106C	5.94606586440763e-91	1.31563918344623	0.938	0.384	1.74998664455381e-86	15	TMEM106C
KPNA2	6.6373937871703e-90	1.26595814493984	0.74	0.193	1.95345136550209e-85	15	KPNA2
UBE2S1	3.77847373657379e-87	1.82895720486002	0.881	0.346	1.11204260541103e-82	15	UBE2S
PTMA	3.20620989411579e-85	1.40318277290341	1	0.992	9.43619633937219e-81	15	PTMA
H2AFV	8.74022242885768e-81	1.57705923667298	0.966	0.688	2.5723348630371e-76	15	H2AFV
TUBB	1.59873313057514e-78	1.97320046350975	0.955	0.561	4.70523147659568e-74	15	TUBB
HMGN2	1.56406673811602e-77	1.89961002884269	0.977	0.765	4.60320481694926e-73	15	HMGN2
DEK	1.57658728924064e-73	1.35413705849753	1	0.769	4.64005405096412e-69	15	DEK
RPA31	2.17691426670161e-73	1.12493971179814	0.955	0.485	6.40687637832951e-69	15	RPA3
MZT2A	1.83142734269121e-72	1.12979734015353	0.96	0.573	5.3900738122745e-68	15	MZT2A
RANBP1	9.67247933447112e-72	1.46340203435589	0.949	0.576	2.8467073929282e-67	15	RANBP1
NUCKS1	2.80458722522313e-71	1.18072202728076	1	0.915	8.25418066255419e-67	15	NUCKS1
HMGB3	1.16919962194902e-68	1.37345982562497	0.915	0.457	3.44107140735817e-64	15	HMGB3
HN11	6.23501093469653e-65	1.47393705862976	0.847	0.383	1.83502606819054e-60	15	HN1
MZT2B1	2.97079307652403e-63	1.15375886811143	0.977	0.813	8.74334110351786e-59	15	MZT2B
RAN	3.96512395817215e-62	1.16681866625384	0.983	0.708	1.16697563212964e-57	15	RAN
SNRPB	1.07611282766692e-61	1.0196209149998	0.972	0.65	3.16710766310652e-57	15	SNRPB
CKS2	7.6325607246896e-60	1.61672097360504	0.944	0.519	2.2463389468834e-55	15	CKS2
RHEB	1.85581534490489e-59	1.17470953339357	0.96	0.659	5.46185014158958e-55	15	RHEB
PPIA1	4.14295436624196e-59	1.01117370545972	1	0.957	1.21931289952867e-54	15	PPIA
SMS	3.75890369227305e-58	1.03100287668526	0.927	0.497	1.10628294567288e-53	15	SMS
PCNA	1.10870123413893e-57	1.51600031771282	0.87	0.412	3.26301860219427e-53	15	PCNA
HMGB1	2.28967925886215e-57	1.0309408214428	0.994	0.954	6.73875502675719e-53	15	HMGB1
CDKN2A2	3.49162825540453e-56	1.03283836280993	0.819	0.328	1.02762111184811e-51	15	CDKN2A
SMC4	3.86363282957394e-55	1.03839130957787	0.96	0.579	1.13710577807191e-50	15	SMC4
HMGN1	2.43391331206979e-54	1.12824556396518	0.989	0.849	7.1632502687526e-50	15	HMGN1
NASP	1.09228618490581e-53	1.00218864482295	0.944	0.526	3.2147074707963e-49	15	NASP
MDK4	2.99089389892456e-53	1.23714404430672	0.944	0.438	8.80249983392488e-49	15	MDK
STRA13	5.23371689357711e-52	1.1428705379974	0.819	0.401	1.54033521894868e-47	15	STRA13
SNRPG	1.83416143401996e-51	1.02559957299398	0.977	0.782	5.39812051646414e-47	15	SNRPG
DUT	3.53456838421421e-50	1.3443494838514	0.955	0.659	1.04025882115808e-45	15	DUT
SIVA1	5.49988008427825e-49	1.03238976564331	0.977	0.712	1.61866970760393e-44	15	SIVA1
CALM21	6.42421687607485e-48	1.06624332313794	0.994	0.935	1.89071126879759e-43	15	CALM2
MT2A1	1.67755534075478e-47	1.10147986767009	0.977	0.695	4.93721312337539e-43	15	MT2A
S100A102	1.92205234243388e-47	1.14252062007956	1	0.925	5.65679224901716e-43	15	S100A10
NQO11	1.35303208747385e-46	1.31302770636719	0.814	0.344	3.98210873664428e-42	15	NQO1
CDK43	3.08245268326057e-45	1.16860003124724	0.893	0.486	9.07196649210417e-41	15	CDK4
CCT23	8.58990950832042e-45	1.04803298553457	0.921	0.581	2.52809626739378e-40	15	CCT2
ARL6IP1	5.48863675933621e-43	1.43564	0.87	0.594	1.61536068464024e-38	15	ARL6IP1
TUBA1C	1.93231151392039e-42	1.37855110559043	0.938	0.619	5.68698601661911e-38	15	TUBA1C
MIF1	1.98549763805798e-42	1.11681053354496	0.977	0.768	5.84351809856843e-38	15	MIF
HSPE12	1.99639464219068e-41	1.06362577988922	0.955	0.809	5.87558907143139e-37	15	HSPE1
H3F3A2	1.04548962587319e-38	1.01132611753384	0.96	0.779	3.07698051790738e-34	15	H3F3A
TUBB4B1	1.63940535645371e-37	1.00627370062129	0.966	0.725	4.82493390457891e-33	15	TUBB4B
ENO12	2.57637868723456e-37	1.02394502023434	0.989	0.893	7.58254011440004e-33	15	ENO1
SPP11	4.64226324918635e-36	1.15429818730801	0.712	0.275	1.36626449686804e-31	15	SPP1
KRAS3	7.43731993917992e-36	1.00707017455789	0.87	0.537	2.18887763130004e-31	15	KRAS
SHFM11	3.48238914350278e-35	1.00285453853413	0.859	0.501	1.0249019488243e-30	15	SHFM1
YBX1	1.39758104346975e-29	1.02854044622734	0.983	0.869	4.11322076903581e-25	15	YBX1
TM7SF32	3.26382740312521e-29	1.25354018600227	0.831	0.556	9.6057704301378e-25	15	TM7SF3
MDM21	1.9681082334671e-27	1.12626812609491	0.847	0.535	5.79233934191702e-23	15	MDM2
MT1X1	2.25436347874154e-21	1.3615360756596	0.768	0.391	6.63481715428424e-17	15	MT1X
TXN1	7.71335000204223e-13	1.10024604580674	0.994	0.927	2.27011603910105e-08	15	TXN
IGHV2-26	0	3.3641469345529	0.435	0	0	16	IGHV2-26
JCHAIN	5.39134564386359e-158	5.38625773267046	0.839	0.122	1.58672693644549e-153	16	JCHAIN
IGHG3	1.13182404717802e-122	7.25168891878255	0.992	0.284	3.33107135324964e-118	16	IGHG3
IGHG4	1.15919044420107e-104	5.77788664261865	0.952	0.307	3.41161339632817e-100	16	IGHG4
MS4A21	2.42320851914077e-95	2.37740931321732	0.484	0.054	7.13174499268319e-91	16	MS4A2
IGKC	2.27890339870769e-86	8.85078542530469	1	0.571	6.7070405927366e-82	16	IGKC
CTSG1	1.3402481551871e-73	1.75669149331628	0.46	0.061	3.94448434553115e-69	16	CTSG
IGHG1	1.64222149803884e-66	7.05606042956455	0.734	0.233	4.83322209087811e-62	16	IGHG1
IGHG2	5.82140071466073e-63	5.99845616424907	0.387	0.053	1.7132964443318e-58	16	IGHG2
CPA32	2.70995375610728e-50	1.92268889630044	0.556	0.133	7.97566489959934e-46	16	CPA3
MZB1	9.2042585781585e-50	1.78290758992023	0.274	0.033	2.70890534213783e-45	16	MZB1
TPSB22	3.02575064346172e-48	2.4469043600524	0.734	0.276	8.90508671877218e-44	16	TPSB2
TPSAB12	2.30242371103097e-42	2.18769228972564	0.54	0.144	6.77626322393525e-38	16	TPSAB1
ATP5E1	6.60371650489592e-21	1.0470134812057	0.855	0.556	1.94353980455592e-16	16	ATP5E
GATA21	1.59976000878247e-18	1.36763495904149	0.258	0.068	4.7082536818477e-14	16	GATA2
IGHA11	8.74729911887119e-10	2.6372242205517	0.105	0.417	2.57441760367498e-05	16	IGHA1
HNRNPH11	5.92646300007446e-08	1.23014692059695	0.637	0.759	0.00174421732555191	16	HNRNPH1
SAMSN11	7.34576745901141e-08	1.39668	0.274	0.135	0.00216193282086165	16	SAMSN1
IGLC21	6.19648816018379e-06	3.56865437943171	0.089	0.3	0.182368843042369	16	IGLC2
LRRC75A1	0.000109634325517832	1.04899047562415	0.379	0.302	1	16	LRRC75A
LTC4S1	0.00119241663460576	1.23383798738384	0.282	0.211	1	16	LTC4S
SPP12	0.0013174547557483	2.88580271603316	0.339	0.282	1	16	SPP1
FDCSP	0	4.03972026432545	0.362	0.001	0	18	FDCSP
FABP7	0	2.63269077987344	0.478	0.007	0	18	FABP7
PRRX1	0	2.19750065210986	0.551	0.009	0	18	PRRX1
UTS2B	0	1.23468241289854	0.42	0.001	0	18	UTS2B
KREMEN2	0	1.20782650045811	0.449	0.006	0	18	KREMEN2
NPPC	1.38739475143927e-303	1.49435982051277	0.464	0.008	4.08324149296092e-299	18	NPPC
SYNPO2	1.17744396522451e-214	1.61296091301701	0.522	0.016	3.46533533405225e-210	18	SYNPO2
VCAM1	3.26091211176293e-214	1.64467103292955	0.478	0.013	9.59719043612947e-210	18	VCAM1
KRT51	6.51936986976411e-205	4.22655451550764	0.942	0.059	1.91871574637027e-200	18	KRT5
DSC31	7.78342466804983e-186	1.99763770576081	0.667	0.03	2.29073971405375e-181	18	DSC3
SOX18	1.89457112797751e-184	1.18811474183712	0.362	0.008	5.5759122867506e-180	18	SOX18
SNCG	2.94953842118153e-125	1.58753820488127	0.536	0.031	8.68078652737937e-121	18	SNCG
KRT171	1.53765782871744e-121	4.05288490266385	0.986	0.123	4.52548075569829e-117	18	KRT17
CALD1	4.88868742198402e-103	1.98730569281533	0.768	0.082	1.43878959516412e-98	18	CALD1
CXCL13	1.06181904240706e-100	1.16646833541749	0.406	0.021	3.12503962370822e-96	18	CXCL13
DSG31	6.06214641131517e-95	1.65249467018805	0.493	0.033	1.78415031031417e-90	18	DSG3
SERPINF1	2.94259860790124e-89	1.9551332134933	0.812	0.11	8.66036196291414e-85	18	SERPINF1
CCL19	1.00255841690492e-88	2.45409648974843	0.362	0.019	2.95062967679287e-84	18	CCL19
LTBP1	1.2975008381876e-78	1.94175623536372	0.522	0.047	3.81867471686993e-74	18	LTBP1
CALML31	5.41310336374297e-74	1.52778107603067	0.493	0.041	1.59313045098319e-69	18	CALML3
S100A21	6.09810635087579e-70	3.07639035251136	0.942	0.218	1.79473368012625e-65	18	S100A2
UBD	1.09780973365458e-62	1.26911013190755	0.478	0.049	3.23096382711878e-58	18	UBD
BASP11	4.28462317613493e-61	1.46082281062127	0.739	0.122	1.26100744696827e-56	18	BASP1
NUAK1	2.32633419517545e-51	1.23287859711633	0.507	0.068	6.84663416982086e-47	18	NUAK1
ROBO1	1.25908628376247e-47	1.12599389657427	0.551	0.085	3.70561684174132e-43	18	ROBO1
DAPL11	9.21215436165764e-44	1.07783592678553	0.551	0.087	2.71122915017946e-39	18	DAPL1
DCN	1.87756223795243e-41	1.11242118700303	0.464	0.067	5.5258534225178e-37	18	DCN
ACKR31	4.91043398573449e-41	1.55117447180563	0.551	0.096	1.44518982634152e-36	18	ACKR3
NOP2	1.2835513174091e-37	1.36410492670271	0.536	0.106	3.77761988226673e-33	18	NOP2
DST1	1.44498723662648e-37	2.20741274906115	0.826	0.275	4.2527419361154e-33	18	DST
KRT151	2.33470404637653e-37	2.68845995459407	0.855	0.314	6.87126747889077e-33	18	KRT15
GAPDH1	4.76970848689683e-37	4.46832371129642	1	0.896	1.40377290477861e-32	18	GAPDH
CTHRC1	2.292569779062e-36	1.62713022214031	0.478	0.084	6.74726211675738e-32	18	CTHRC1
PVRL1	5.55740532930861e-36	1.05860845458996	0.609	0.139	1.63559996246882e-31	18	PVRL1
SPARCL11	4.1436262978964e-34	1.58054922734359	0.594	0.127	1.21951065573389e-29	18	SPARCL1
CLDN1	9.02735353431834e-32	2.33138169313414	0.87	0.438	2.65684041868523e-27	18	CLDN1
PHGDH	6.8633284897878e-31	1.12977162450613	0.565	0.136	2.01994620782945e-26	18	PHGDH
RPS27A1	1.44013685708372e-28	1.24397573279872	1	0.986	4.23846678408309e-24	18	RPS27A
YBX31	2.08926532907595e-28	1.7790620173644	0.942	0.777	6.14891679000343e-24	18	YBX3
CSTA1	2.7932127391643e-28	2.44471087331127	0.652	0.211	8.22070441263444e-24	18	CSTA
RPL262	1.90774048087704e-27	1.59374213499827	0.986	0.971	5.61467100926922e-23	18	RPL26
RPS151	3.31794399473641e-27	1.41409543938097	0.971	0.987	9.76504097090874e-23	18	RPS15
PERP1	3.38508203772827e-27	1.55777427561106	0.942	0.753	9.96263494523807e-23	18	PERP
RPL7	4.53547351107386e-27	1.30679808695817	0.986	0.958	1.33483520904415e-22	18	RPL7
NAP1L1	5.47929368590414e-27	1.29864304288507	0.971	0.823	1.61261092469845e-22	18	NAP1L1
RPLP11	9.30585249859064e-26	1.16388778700627	1	0.998	2.73880544886021e-21	18	RPLP1
OTULIN	1.18907283113912e-25	1.4122880739622	0.71	0.272	3.49956024932554e-21	18	OTULIN
RPS172	1.29981982177154e-25	1.57143239447971	0.942	0.682	3.82549971745581e-21	18	RPS17
LAMB31	1.66762184551845e-25	1.81933587430486	0.826	0.424	4.90797785354535e-21	18	LAMB3
NACA	2.64041279220949e-25	1.38607262961676	0.957	0.967	7.77099888875174e-21	18	NACA
KRT192	3.89677465309388e-25	2.00147365872115	0.942	0.832	1.14685974815206e-20	18	KRT19
DSC2	4.48514531832573e-25	2.1818786934281	0.638	0.23	1.32002311863645e-20	18	DSC2
RPL30	8.83394422833664e-25	1.4209501129603	1	0.986	2.59991812584176e-20	18	RPL30
CLEC2B	1.43224637469767e-24	1.18286571645501	0.551	0.154	4.21524430537272e-20	18	CLEC2B
RPL173	3.54988578561623e-24	1.62456952016319	0.884	0.499	1.04476688556471e-19	18	RPL17
PTMS	4.28290038649064e-24	2.26687628137013	0.884	0.723	1.26050041274806e-19	18	PTMS
LGALS12	4.61655070924149e-24	2.54590255190918	0.841	0.544	1.35869703923686e-19	18	LGALS1
PKM	4.68019428866021e-24	1.36300342681029	0.971	0.799	1.37742798109559e-19	18	PKM
LTBR	5.02296210273096e-24	2.34821339426829	0.768	0.409	1.47830797645475e-19	18	LTBR
RPL18A1	1.93982085879598e-23	1.25555096170506	0.971	0.986	5.70908676952245e-19	18	RPL18A
RPS191	3.41765151432254e-23	1.22360729137022	1	0.991	1.00584901718027e-18	18	RPS19
RPS71	6.00373866912691e-23	1.13140370924202	0.971	0.976	1.76696032771074e-18	18	RPS7
RPS24	7.56295379405303e-23	1.02336753151557	1	0.992	2.22585293112775e-18	18	RPS24
TAPBPL	1.33263567875176e-22	1.34362046586055	0.58	0.202	3.9220800661343e-18	18	TAPBPL
RPL8	1.9024969735943e-22	1.21512021470181	1	0.983	5.59923884298537e-18	18	RPL8
CLEC7A	3.70453443476219e-22	1.26080024580549	0.478	0.132	1.09028152949486e-17	18	CLEC7A
RPL13A	3.82399322642237e-22	1.0671456367773	1	0.981	1.12543944646837e-17	18	RPL13A
RPLP0	4.65008157373695e-22	1.27423923515247	0.986	0.971	1.36856550796652e-17	18	RPLP0
COL6A2	1.02547889570792e-21	1.06126823544564	0.435	0.104	3.01808693795797e-17	18	COL6A2
CD91	1.61628999675262e-21	1.75991013015535	0.928	0.917	4.75690308944263e-17	18	CD9
MLF2	1.83303474390999e-21	2.09469592726669	0.826	0.601	5.39480455480149e-17	18	MLF2
ITGAV	2.20716050024069e-21	1.78546580908382	0.739	0.384	6.49589406825839e-17	18	ITGAV
TPI11	4.34766577930117e-21	1.6391177543811	0.971	0.828	1.27956151550613e-16	18	TPI1
ANKLE2	9.02935989054226e-21	1.49474689032152	0.725	0.336	2.65743090938549e-16	18	ANKLE2
CHCHD6	1.1818504558498e-20	1.37758735833162	0.58	0.216	3.47830407661156e-16	18	CHCHD6
RPL41	2.26562417292277e-20	1.21375455610559	0.986	0.987	6.66795850332899e-16	18	RPL41
PALLD1	2.31669679450546e-20	1.04585326426006	0.638	0.236	6.81827033590903e-16	18	PALLD
DSP1	8.91110268978133e-20	1.70677906650301	0.783	0.417	2.62262663262954e-15	18	DSP
TYMP1	1.03995414849126e-19	2.44710192976019	0.797	0.566	3.06068905442463e-15	18	TYMP
RPL61	1.29387549315077e-19	1.10495144893089	0.971	0.976	3.80800496389204e-15	18	RPL6
RPL37	1.84968302256221e-19	1.1682091883636	0.986	0.991	5.44380210370283e-15	18	RPL37
RPS102	4.41345041915082e-19	1.18169154562589	0.942	0.827	1.29892259286028e-14	18	RPS10
CCND2	5.50626912108452e-19	1.13847172318406	0.638	0.238	1.62055006502638e-14	18	CCND2
ANKH	6.71967257622331e-19	2.07074727980386	0.638	0.284	1.97766683590828e-14	18	ANKH
C9orf3	6.85131055322927e-19	1.08678637551699	0.696	0.356	2.01640920892091e-14	18	C9orf3
FBXO32	8.22503973578204e-19	1.05536104503599	0.551	0.193	2.42071144463801e-14	18	FBXO32
PMAIP11	1.30371274032948e-18	1.30405404441754	0.652	0.279	3.83695696606368e-14	18	PMAIP1
CCDC50	3.58448312230049e-18	1.8544440119312	0.667	0.348	1.05494922772426e-13	18	CCDC50
IGFBP71	4.62751432378983e-18	1.84931841791165	0.739	0.401	1.36192374063459e-13	18	IGFBP7
SFN1	5.00110979394416e-18	1.43486382591187	0.855	0.565	1.4718766234557e-13	18	SFN
RPL361	5.28587001278652e-18	1.00644018650556	0.986	0.984	1.5556844034632e-13	18	RPL36
MRPL51	9.50614896529085e-18	2.79569190794995	0.812	0.654	2.79775470197475e-13	18	MRPL51
RPL23A	3.70073385323943e-17	1.06191473363946	0.957	0.978	1.0891629803469e-12	18	RPL23A
PLP21	6.4740459223335e-17	1.46070643593101	0.826	0.609	1.90537645540197e-12	18	PLP2
ZFAS1	9.50810328618023e-17	1.31686972200212	0.928	0.853	2.7983298781557e-12	18	ZFAS1
RND31	1.56311553987971e-16	1.07893541764371	0.594	0.221	4.60040534541997e-12	18	RND3
FNTA	2.25641262727391e-16	1.20955403455112	0.652	0.347	6.64084800332985e-12	18	FNTA
PHLDA3	2.54723717632688e-16	1.11764638438271	0.754	0.44	7.49677373364764e-12	18	PHLDA3
TPM12	2.94027842349925e-16	1.79207425757192	0.841	0.671	8.65353342820064e-12	18	TPM1
TNFRSF1A	6.30293079830475e-16	1.10364678540365	0.768	0.485	1.85501556324907e-11	18	TNFRSF1A
ING4	1.09981815852434e-15	1.20083732057433	0.58	0.269	3.236874822353e-11	18	ING4
HSPD1	1.19895001901091e-15	1.58768517179366	0.884	0.786	3.52862980095102e-11	18	HSPD1
BIRC3	4.26105492734406e-15	1.37141214453962	0.681	0.36	1.25407107566663e-10	18	BIRC3
KAT6A	4.56117405345656e-15	1.03485172446866	0.667	0.359	1.3423991356728e-10	18	KAT6A
HSPE13	5.48983469540854e-15	2.04426380191311	0.899	0.81	1.61571324920569e-10	18	HSPE1
GNB2L11	5.55344751638632e-15	1.00077029031817	0.899	0.547	1.63443513854766e-10	18	GNB2L1
FKBP4	5.77689896412614e-15	1.15261164232358	0.609	0.309	1.70019913413196e-10	18	FKBP4
CCT5	6.84967607921255e-15	1.77419355295059	0.783	0.605	2.01592816687305e-10	18	CCT5
BTG1	1.17271501234438e-14	1.46677791722407	0.855	0.843	3.45141755283075e-10	18	BTG1
SLC2A11	1.26384198046336e-14	1.5918153677271	0.536	0.209	3.71961333270171e-10	18	SLC2A1
IGFBP22	1.40893210410107e-14	1.90918245881535	0.783	0.493	4.14662807557985e-10	18	IGFBP2
EIF4A1	1.89184727099703e-14	1.02140073691594	0.739	0.446	5.56789570327137e-10	18	EIF4A1
ATP5G2	2.85389843446244e-14	1.08129808130416	0.841	0.522	8.3993084824664e-10	18	ATP5G2
C12orf57	4.71876927134389e-14	1.0294917948924	0.855	0.725	1.38878098424922e-09	18	C12orf57
COL27A1	5.09261672818951e-14	1.25502001192858	0.522	0.224	1.49880802927345e-09	18	COL27A1
CEBPB	6.42516498561867e-14	1.23486209030991	0.87	0.779	1.89099030691743e-09	18	CEBPB
SPARC1	1.72726441992946e-13	1.01936723606165	0.42	0.139	5.0835119142944e-09	18	SPARC
TNFAIP21	1.74641931128963e-13	1.56144989730894	0.536	0.238	5.13988667505652e-09	18	TNFAIP2
CCL5	1.85382054782424e-13	2.97377633628661	0.478	0.195	5.45597925430151e-09	18	CCL5
CD243	4.32862246404379e-13	1.05708596980277	0.841	0.574	1.27395687739273e-08	18	CD24
LIMA1	1.5552168827326e-12	1.19723072463045	0.739	0.576	4.5771588075703e-08	18	LIMA1
PRRC2C	2.11860049592934e-12	1.11888375869808	0.855	0.798	6.23525311956965e-08	18	PRRC2C
CBX6	4.13282282646602e-12	1.05875693658428	0.667	0.388	1.21633108605721e-07	18	CBX6
SLC25A3	5.36246319291571e-12	1.04423622666717	0.826	0.818	1.57822654230702e-07	18	SLC25A3
H3F3A3	6.15200048356382e-12	1.04257913841652	0.957	0.78	1.81059526231767e-07	18	H3F3A
SOD21	6.92383290474621e-12	1.36563885565301	0.797	0.648	2.03775326219586e-07	18	SOD2
LAMC2	7.76928123684508e-12	1.02243688910352	0.507	0.224	2.28657716081588e-07	18	LAMC2
COPS7A	9.22835502636075e-12	1.51602928232753	0.594	0.38	2.71599716780823e-07	18	COPS7A
ATP5I	1.24492304995699e-11	1.03368851774053	0.841	0.514	3.66393302832841e-07	18	ATP5I
ZFP36L2	2.63033603707277e-11	1.69607222838019	0.754	0.513	7.74134199070888e-07	18	ZFP36L2
TUBA1C1	5.7944426734449e-11	1.39843222604784	0.754	0.623	1.70536242322157e-06	18	TUBA1C
GJA11	1.06922784586557e-10	1.01944751020888	0.594	0.335	3.14684447316696e-06	18	GJA1
GOLGA8A	1.75316992094737e-10	1.1640177983627	0.42	0.175	5.15975439434021e-06	18	GOLGA8A
SNHG8	2.62884590100374e-10	1.00280225337622	0.812	0.76	7.73695637124411e-06	18	SNHG8
S100A92	2.9238343190952e-10	1.74191477702229	0.739	0.563	8.60513678452909e-06	18	S100A9
FXYD32	3.44364162397145e-10	1.43081140307255	0.913	0.893	1.01349816635104e-05	18	FXYD3
CCL2	4.40562706377398e-10	2.20676111106235	0.435	0.191	1.29662010113932e-05	18	CCL2
S100A81	7.71809066504188e-10	1.2945019633264	0.493	0.263	2.27151126362848e-05	18	S100A8
NDRG12	2.23762392340779e-09	1.26628682905706	0.739	0.564	6.58555096898147e-05	18	NDRG1
PLEC	5.87353465118216e-09	1.07791742739538	0.638	0.463	0.000172863998318942	18	PLEC
GPNMB1	6.97316156790788e-09	1.5036940365748	0.565	0.368	0.000205227118105097	18	GPNMB
GAS6	3.77560827886375e-08	1.07829714532352	0.638	0.417	0.00111119927255239	18	GAS6
ENAH	4.1420511637284e-08	1.02106727833895	0.696	0.551	0.0012190470779969	18	ENAH
IL33	5.77129414732807e-08	1.05050165241716	0.261	0.09	0.00169854958050012	18	IL33
PRKDC	7.58042331072036e-08	1.0763995468687	0.623	0.48	0.00223099438457811	18	PRKDC
CHI3L11	1.66588336839417e-07	1.5932298115132	0.551	0.357	0.00490286134152089	18	CHI3L1
JUNB1	2.23966364529152e-07	1.19760278009095	0.826	0.795	0.00659155407445747	18	JUNB
RAB13	2.47739879231768e-07	1.19845073116378	0.754	0.689	0.00729123238567017	18	RAB13
SNRPF	2.64537493967219e-07	1.0419928166848	0.71	0.655	0.00778560298494923	18	SNRPF
CLU	3.04903400169677e-07	1.37118638618419	0.928	0.851	0.00897361197039376	18	CLU
GADD45A1	3.8492168634386e-07	1.01911406362941	0.536	0.33	0.0113286301507861	18	GADD45A
HSP90B1	3.86067848455201e-07	1.03505254952488	0.957	0.929	0.011362362847885	18	HSP90B1
SUB1	9.97717221692695e-07	1.11027889971782	0.812	0.828	0.0293638155516377	18	SUB1
CYP1B1	1.25355539071275e-06	1.22642744436092	0.435	0.265	0.0368933887040668	18	CYP1B1
DUSP2	2.15730010246934e-06	1.22320993593938	0.435	0.244	0.0634914993157751	18	DUSP2
CHD4	1.43418667327728e-05	1.26259800777176	0.71	0.679	0.422095479812237	18	CHD4
CXCL12	0.00121871203160591	1.34399985067773	0.304	0.173	1	18	CXCL1
