# Supplementary material for: Macrophage‐Mediated Cellular Communication Networks in Lung Squamous Cell Carcinoma and Adenocarcinoma Revealed by Single‐Cell Sequencing
Source: Mediators Inflamm. 2026 Feb 15;2026:9934067. doi: 10.1155/mi/9934067 (PMC12907464; doi:10.1155/mi/9934067)
Supplement: Supplementary file 7 — Supporting Information 7 Table S4: Outgoing cell patterns calculated using single‐cell data by CellChat in LUSC. [file MI-2026-9934067-s007.xlsx]

## Sheet: Table S4
Signaling	B_cell	DC	Endothelial_cells	Epithelial_cells_S1	Epithelial_cells_S2	Epithelial_cells_S3	Epithelial_cells_S4	Macrophage	Neutrophils	NK_cell	Fibroblast	T_cells
SPP1	0.311864	0.230416	0.605734	0.082979	0.517512	0.359924	0.323371	1	0.319333	0.486326	0.918305	0.359691
MIF	0.908443	0.507074	0.0543121	NA	0.440605	0.105748	0.0672047	1	0.665726	NA	NA	0.245088
CypA	NA	NA	NA	0.781125	0.651421	NA	0.640889	0.374732	NA	0.717126	1	NA
MK	0.389588	0.567765	0.836839	0.79594	1	0.766196	0.808445	0.747434	NA	0.322135	0.729487	0.437791
GALECTIN	0.436943	0.379874	0.0624917	0.305653	0.486103	0.39719	0.250649	1	0.550653	0.628156	0.342333	0.724959
ANNEXIN	NA	NA	NA	NA	NA	NA	NA	1	0.277893	NA	NA	NA
VISFATIN	NA	NA	1	NA	NA	NA	NA	0.489942	NA	NA	NA	NA
CCL	NA	0.29144	1	NA	NA	NA	NA	0.302601	0.26781	NA	NA	NA
CXCL	0.0222672	0.0168485	1	NA	NA	0.00643348	0.00406764	0.0135073	0.0442404	NA	NA	0.0709251
COMPLEMENT	NA	NA	NA	NA	NA	NA	0.000652204	1	NA	0.107032	NA	NA
PLAU	NA	NA	NA	NA	NA	NA	NA	1	0.965069	0.0771155	0.0174008	NA
PTN	0.298287	0.391709	0.466952	0.861143	1	0.75537	0.764206	0.443512	NA	0.349624	0.429453	0.350432
GRN	NA	NA	0.683447	0.463603	1	NA	0.571194	0.59772	NA	NA	NA	NA
VEGF	NA	NA	1	0.226495	NA	NA	NA	0.118755	NA	NA	NA	NA
UGRP1	NA	NA	NA	NA	NA	NA	NA	1	NA	NA	NA	NA
KIT	NA	NA	NA	NA	NA	NA	NA	NA	NA	1	NA	NA
CTSG	NA	NA	NA	NA	NA	NA	NA	0.823983	1	NA	NA	NA
TGFb	NA	0.462657	NA	0.582127	NA	NA	NA	1	NA	NA	0.651415	NA
BAFF	1	NA	NA	NA	NA	NA	NA	NA	NA	NA	NA	NA
PARs	NA	NA	0.127724	0.27483	NA	NA	0.300632	NA	NA	NA	1	NA
SEMA3	NA	0.0454841	1	0.517631	0.136454	NA	0.364212	0.413903	NA	NA	0.0684025	NA
CALCR	NA	0.0821996	1	NA	NA	NA	NA	NA	NA	NA	NA	NA
LIFR	NA	NA	1	0.1832	0.212733	NA	0.119443	NA	NA	NA	0.238699	NA
ncWNT	NA	NA	1	0.296631	0.272781	0.129533	0.717727	NA	NA	NA	0.161031	NA
GAS	NA	NA	NA	NA	NA	NA	NA	1	NA	NA	0.405777	NA
PERIOSTIN	NA	NA	NA	NA	NA	0.15794	0.330885	NA	NA	NA	1	NA
HGF	NA	NA	NA	1	0.681598	0.0455498	0.158368	NA	NA	NA	NA	NA
RESISTIN	0.455509	0.687345	0.161509	0.169405	0.265674	0.113324	0.279983	1	NA	0.637889	0.418173	0.607341
TNF	NA	0.723036	0.396163	0.288399	0.279718	0.113109	0.347665	1	0.418233	NA	0.450082	0.725878
GDF	NA	0.0556653	1	0.131726	0.205506	NA	NA	0.16834	NA	0.119296	0.281173	0.047025
IL16	NA	0.268262	NA	NA	NA	NA	0.136147	1	NA	NA	0.209107	0.572289
PROS	NA	NA	NA	NA	NA	NA	NA	1	NA	NA	0.405617	NA
TWEAK	NA	NA	NA	0.124417	NA	NA	1	NA	NA	NA	0.636859	NA
IGFBP	0.336442	0.69303	0.16977	0.793648	0.820706	0.0871729	0.643151	1	NA	0.470352	0.862277	0.327988
FGF	NA	NA	NA	0.920185	0.844354	0.345434	NA	NA	NA	NA	1	NA
EGF	NA	NA	NA	1	0.414064	0.0701867	0.471461	NA	NA	NA	NA	NA
ANGPT	NA	NA	1	NA	NA	NA	NA	NA	NA	NA	NA	NA
NTS	NA	NA	0.683102	0.463205	1	NA	0.570802	0.597335	NA	NA	NA	NA
EDN	NA	NA	NA	NA	0.184075	NA	NA	NA	NA	NA	1	NA
CHEMERIN	NA	NA	1	NA	NA	NA	NA	0.616257	NA	NA	NA	NA
PDGF	NA	0.148124	NA	NA	NA	NA	NA	NA	NA	NA	1	NA
CSF	NA	NA	NA	NA	NA	NA	NA	1	NA	NA	NA	NA
BMP	NA	NA	NA	0.805391	NA	NA	0.804911	NA	NA	NA	1	NA
WNT	NA	NA	0.142854	1	0.654547	NA	0.885872	NA	NA	NA	0.0823866	NA
ANGPTL	NA	NA	1	NA	NA	NA	NA	0.924198	NA	NA	NA	NA
SLIT	NA	0.152813	NA	NA	NA	NA	0.163991	NA	NA	NA	1	NA
BAG	1	NA	NA	NA	NA	NA	NA	NA	NA	NA	NA	NA
CD70	0.911646	NA	NA	NA	NA	NA	NA	NA	NA	NA	NA	1
IL4	NA	1	NA	NA	NA	NA	NA	0.0894826	NA	NA	NA	NA
ACTIVIN	NA	NA	NA	0.771569	NA	NA	1	NA	NA	NA	NA	NA
SAA	NA	NA	NA	NA	NA	NA	NA	1	NA	NA	NA	NA
VEGI	NA	0.436929	0.53144	NA	NA	NA	NA	NA	NA	NA	NA	1
