# Supplementary material for: Macrophage‐Mediated Cellular Communication Networks in Lung Squamous Cell Carcinoma and Adenocarcinoma Revealed by Single‐Cell Sequencing
Source: Mediators Inflamm. 2026 Feb 15;2026:9934067. doi: 10.1155/mi/9934067 (PMC12907464; doi:10.1155/mi/9934067)
Supplement: Supplementary file 8 — Supporting Information 8 Table S5: Incoming cell patterns calculated using single‐cell data by CellChat in LUSC. [file MI-2026-9934067-s008.xlsx]

## Sheet: Table S5
Signaling	B_cell	DC	Endothelial_cells	Epithelial_cells_S1	Epithelial_cells_S2	Epithelial_cells_S3	Epithelial_cells_S4	Macrophage	Neutrophils	NK_cell	Fibroblast	T_cells
SPP1	0.159499	0.0801695	0.0073273	0.0258684	NA	0.569755	0.138539	1	0.593733	NA	0.0134574	0.239784
MIF	0.17141	0.0424922	0.182204	0.186908	0.246809	1	0.635761	0.811422	0.0416599	0.362545	0.550527	0.364254
CypA	0.659518	0.872321	0.870844	0.130585	0.661245	1	0.849262	0.886108	NA	0.655728	0.829946	0.836253
MK	NA	NA	0.320258	0.556338	NA	0.413514	0.621143	NA	NA	NA	1	NA
GALECTIN	NA	1	NA	0.00204159	NA	NA	0.00118789	0.688278	NA	NA	NA	NA
ANNEXIN	NA	0.0394506	0.272498	0.0660022	0.259502	0.615757	0.661771	0.631774	NA	1	0.355099	0.138713
VISFATIN	NA	0.0390564	0.214866	0.208655	0.0373681	0.308555	0.162828	0.280182	1	NA	0.164404	0.0739618
CCL	NA	1	0.734855	0.129137	NA	NA	0.0448677	0.249727	0.200144	NA	0.181228	0.954448
CXCL	NA	0.0411284	NA	0.281093	0.0252222	NA	0.00243061	0.130955	1	0.00846257	0.173991	0.0403099
COMPLEMENT	NA	NA	NA	0.899043	1	NA	0.0228035	0.0654661	NA	NA	0.257445	NA
PLAU	NA	NA	NA	NA	NA	NA	0.0269357	0.776597	1	NA	NA	NA
PTN	NA	NA	NA	NA	NA	NA	0.676549	NA	NA	NA	1	NA
GRN	0.112952	0.508405	0.480905	0.158362	0.255653	0.158236	0.176422	1	NA	0.11133	0.365464	NA
VEGF	0.0690934	0.071176	NA	0.310983	0.193034	0.0394956	0.235728	1	0.849086	0.392456	0.406129	NA
UGRP1	NA	NA	NA	1	0.922481	0.013819	NA	NA	NA	NA	NA	NA
KIT	NA	NA	NA	1	0.890315	NA	0.271419	NA	NA	NA	0.670469	NA
CTSG	NA	NA	NA	NA	NA	NA	NA	NA	NA	1	NA	NA
TGFb	0.273083	0.0744089	0.209754	0.0224671	NA	NA	NA	0.771979	NA	1	0.156767	0.25464
BAFF	NA	0.964151	NA	NA	NA	NA	NA	1	NA	NA	0.17994	NA
PARs	NA	NA	NA	NA	NA	NA	NA	NA	NA	1	NA	0.212079
SEMA3	NA	NA	NA	0.113473	NA	0.110081	1	0.192176	NA	NA	NA	NA
CALCR	NA	NA	NA	NA	NA	0.254895	NA	1	0.383793	NA	NA	NA
LIFR	NA	NA	NA	0.102048	NA	NA	NA	NA	NA	1	NA	NA
ncWNT	NA	1	NA	NA	NA	0.912632	0.483707	0.623402	NA	NA	NA	NA
GAS	NA	0.135636	1	0.577479	0.072414	NA	0.137297	0.089127	NA	NA	0.14729	NA
PERIOSTIN	NA	NA	0.80129	NA	NA	NA	NA	NA	NA	NA	1	NA
HGF	NA	NA	NA	NA	NA	NA	NA	NA	NA	NA	1	NA
RESISTIN	NA	NA	NA	NA	NA	NA	NA	1	NA	NA	NA	NA
TNF	NA	NA	NA	NA	NA	NA	NA	NA	NA	NA	NA	1
GDF	NA	NA	NA	1	0.877491	NA	NA	NA	NA	NA	NA	NA
IL16	1	NA	NA	NA	NA	NA	NA	0.171922	NA	NA	NA	0.837563
PROS	NA	NA	0.563808	NA	1	NA	0.226852	NA	NA	0.266444	0.466026	NA
TWEAK	NA	NA	0.420641	NA	NA	NA	NA	1	NA	0.866779	0.435858	0.429457
IGFBP	NA	NA	NA	NA	NA	1	NA	NA	NA	NA	NA	NA
FGF	NA	NA	NA	NA	0.162721	NA	NA	NA	NA	NA	1	NA
EGF	NA	NA	NA	1	NA	NA	0.855105	0.346941	NA	NA	NA	NA
ANGPT	NA	NA	NA	NA	NA	NA	NA	NA	NA	NA	1	NA
NTS	NA	NA	NA	NA	NA	1	NA	NA	NA	NA	NA	NA
EDN	NA	NA	1	NA	NA	NA	NA	NA	NA	NA	NA	NA
CHEMERIN	NA	NA	NA	NA	NA	NA	NA	NA	NA	NA	1	NA
PDGF	NA	NA	0.41405	0.741184	NA	NA	0.955379	NA	NA	NA	1	NA
CSF	NA	NA	NA	1	NA	NA	NA	NA	NA	NA	NA	0.879127
BMP	NA	NA	NA	NA	1	NA	NA	NA	NA	NA	0.991221	NA
WNT	NA	NA	NA	1	NA	NA	0.733716	NA	NA	NA	NA	NA
ANGPTL	NA	NA	NA	NA	NA	NA	NA	NA	NA	NA	1	NA
SLIT	NA	NA	NA	NA	NA	NA	NA	NA	NA	NA	1	NA
BAG	NA	NA	NA	0.445731	0.345401	NA	1	0.429595	NA	NA	0.484432	NA
CD70	NA	1	NA	NA	NA	NA	NA	NA	NA	NA	NA	NA
IL4	NA	NA	NA	NA	1	NA	NA	NA	NA	NA	NA	NA
ACTIVIN	NA	NA	NA	1	NA	NA	0.363656	NA	NA	NA	0.614607	NA
SAA	NA	NA	NA	1	NA	NA	0.334008	NA	NA	NA	NA	NA
VEGI	NA	NA	NA	NA	1	NA	NA	NA	NA	NA	NA	NA
