# Supplementary material for: Macrophage‐Mediated Cellular Communication Networks in Lung Squamous Cell Carcinoma and Adenocarcinoma Revealed by Single‐Cell Sequencing
Source: Mediators Inflamm. 2026 Feb 15;2026:9934067. doi: 10.1155/mi/9934067 (PMC12907464; doi:10.1155/mi/9934067)
Supplement: Supplementary file 10 — Supporting Information 10 Table S6: Pathway enrichment analysis of LUSC high‐scoring ligand–receptor pairs through the hallmark and WikiPathways databases. [file MI-2026-9934067-s010.xlsx]

## Sheet: Table S6
Term	Type	Overlap	P.value	Adjusted.P.value	Old.P.value	Old.Adjusted.P.value	Odds.Ratio	Combined.Score	Genes
Hippo-Merlin Signaling Dysregulation WP4541	WikiPathways	5/120	5.75E-08	4.43E-06	0	0	66.4448	1107.68	ITGB1;ITGA4;ITGAV;ITGA5;CD44
Arrhythmogenic Right Ventricular Cardiomyopathy WP2118	WikiPathways	4/74	5.08E-07	1.79E-05	0	0	81.2735	1177.89	ITGB1;ITGA4;ITGAV;ITGA5
Focal Adhesion WP306	WikiPathways	5/198	6.98E-07	1.79E-05	0	0	39.436	559.032	ITGB1;ITGA4;SPP1;ITGAV;ITGA5
Integrin-mediated Cell Adhesion WP185	WikiPathways	4/101	1.78E-06	3.42E-05	0	0	58.5714	775.578	ITGB1;ITGA4;ITGAV;ITGA5
Ebola Virus Pathway on Host WP4217	WikiPathways	4/129	4.71E-06	7.22E-05	0	0	45.3874	556.693	ITGB1;ITGA4;ITGAV;ITGA5
Focal Adhesion-PI3K-Akt-mTOR-signaling pathway WP3932	WikiPathways	5/303	5.63E-06	7.22E-05	0	0	25.4053	307.096	ITGB1;ITGA4;SPP1;ITGAV;ITGA5
PI3K-Akt signaling pathway WP4172	WikiPathways	5/340	9.85E-06	0.00010831	0	0	22.5568	260.044	ITGB1;ITGA4;SPP1;ITGAV;ITGA5
Peptide GPCRs WP24	WikiPathways	3/74	3.81E-05	0.000366925	0	0	56.0873	570.673	FPR1;CXCR4;FPR2
Osteopontin Signaling WP1434	WikiPathways	45701	5.93E-05	0.000507525	0	0	226.943	2208.73	SPP1;ITGAV
Cells and molecules involved in local acute inflammatory response WP4493	WikiPathways	45705	0.000103212	0.000794731	0	0	166.392	1527.26	ITGB1;ITGA4
Epithelial Mesenchymal Transition	Hallmark	7/200	2.61E-10	6.52E-09	0	0	65.2487	1439.83	ITGB1;SDC4;LRP1;SPP1;ITGAV;ITGA5;CD44
Hypoxia	Hallmark	4/200	2.66E-05	0.0002217	0	0	28.8426	303.84	SDC4;SDC2;CXCR4;MIF
Glycolysis	Hallmark	4/200	2.66E-05	0.0002217	0	0	28.8426	303.84	SDC2;CXCR4;MIF;CD44
Angiogenesis	Hallmark	2/36	0.000473301	0.00224852	0	0	73.3382	561.461	SPP1;ITGAV
IL-2/STAT5 Signaling	Hallmark	3/199	0.000709133	0.00224852	0	0	20.1898	146.406	SPP1;ITGAV;CD44
TNF-alpha Signaling via NF-kB	Hallmark	3/200	0.000719527	0.00224852	0	0	20.0863	145.363	SDC4;NAMPT;CD44
Interferon Gamma Response	Hallmark	3/200	0.000719527	0.00224852	0	0	20.0863	145.363	CD74;NAMPT;FPR1
Inflammatory Response	Hallmark	3/200	0.000719527	0.00224852	0	0	20.0863	145.363	NAMPT;FPR1;ITGA5
IL-6/JAK/STAT3 Signaling	Hallmark	2/87	0.00273522	0.00759784	0	0	29.2603	172.681	ITGA4;CD44
Coagulation	Hallmark	2/138	0.00672664	0.0168166	0	0	18.2408	91.2347	ANXA1;LRP1
