# Supplementary material for: Macrophage‐Mediated Cellular Communication Networks in Lung Squamous Cell Carcinoma and Adenocarcinoma Revealed by Single‐Cell Sequencing
Source: Mediators Inflamm. 2026 Feb 15;2026:9934067. doi: 10.1155/mi/9934067 (PMC12907464; doi:10.1155/mi/9934067)
Supplement: Supplementary file 11 — Supporting Information 11 Table S7: Outgoing cell patterns calculated using single‐cell data by CellChat in LUAD. [file MI-2026-9934067-s011.xlsx]

## Sheet: Table S7
Signaling	B_cell	DC	Endothelial_cells	Epithelial_cells_S1	Epithelial_cells_S2	Epithelial_cells_S4	Macrophage	Neutrophils	NK_cell	Fibroblasts	T_cells
MIF	0.105412	0.0706751	0.152788	0.336169	0.0550619	1	0.153121	NA	0.203743	0.631791	0.428392
MK	NA	0.0253529	0.126194	0.0330924	0.0668226	1	0.0257305	NA	NA	0.571368	NA
CypA	0.405563	1	0.697318	0.650202	0.652588	0.952099	0.992608	NA	0.414315	0.53582	0.66837
GALECTIN	NA	1	0.10325	0.000585637	NA	0.326649	0.545527	NA	0.130225	0.00122075	NA
ANNEXIN	0.0668584	0.13319	0.448706	0.522964	0.547258	0.41115	0.617646	NA	1	0.364417	0.555388
CXCL	NA	0.0959521	0.10214	0.590037	0.150817	0.142037	0.390561	1	0.0137904	0.157982	NA
SPP1	NA	0.427278	0.116987	NA	NA	0.757447	1	NA	NA	0.140361	0.42841
GDF	NA	0.0164316	NA	0.73702	0.784832	1	0.0299194	NA	NA	NA	NA
VISFATIN	0.0503459	0.184568	0.182815	0.174902	0.0316635	0.162602	0.204202	1	0.0634437	0.108516	0.0652782
GRN	0.286283	0.540707	0.461331	0.613414	0.439409	0.53518	1	NA	0.236697	0.361512	0.0738976
CCL	0.0147243	1	0.0631951	0.0510348	0.0372008	0.0449761	0.152065	NA	0.0126269	0.0652918	0.231178
VEGF	0.081493	0.123243	NA	0.852749	0.129567	0.701068	0.227941	NA	1	0.403701	0.0235681
EGF	0.141927	NA	0.156728	1	0.333919	0.264062	0.514059	NA	0.120516	NA	NA
RESISTIN	NA	NA	NA	0.0593603	NA	0.018131	1	NA	NA	NA	NA
OSM	NA	NA	NA	0.0488881	NA	NA	0.132629	1	NA	NA	NA
COMPLEMENT	NA	NA	NA	0.572831	1	0.0290985	0.0302957	NA	NA	0.216163	NA
TWEAK	0.0622371	0.176663	0.235803	0.108766	NA	0.288102	0.846865	NA	1	0.633409	0.383626
UGRP1	0.186947	0.0181666	0.10971	1	0.455704	0.113044	0.10176	NA	0.0724947	0.0352555	0.0170119
CTSG	NA	NA	NA	NA	NA	NA	NA	NA	1	NA	NA
TGFb	0.31804	0.0986158	0.251464	0.0545511	0.0284137	0.149781	0.61639	NA	1	0.256408	0.930849
PLAU	NA	1	NA	NA	NA	0.197181	0.740091	NA	0.420939	0.359364	NA
TNF	NA	1	NA	NA	NA	NA	0.357815	NA	NA	NA	0.635505
PARs	NA	NA	NA	NA	NA	NA	NA	NA	1	NA	0.228197
PTN	NA	NA	NA	NA	NA	NA	NA	NA	NA	1	NA
SEMA3	NA	NA	0.14955	0.735302	NA	0.948236	NA	NA	NA	1	NA
BAFF	NA	1	NA	NA	NA	NA	0.550388	0.559142	NA	0.23423	NA
IGFBP	NA	NA	NA	NA	NA	NA	NA	NA	NA	1	NA
LIFR	NA	NA	NA	0.105068	NA	0.103299	NA	NA	1	NA	NA
GAS	NA	0.150638	0.911931	0.10619	0.22722	0.324705	0.085291	NA	NA	1	NA
IL16	0.931084	NA	NA	NA	NA	NA	0.0855221	NA	NA	NA	1
LIGHT	NA	NA	NA	NA	NA	NA	NA	NA	NA	NA	1
CD137	0.586575	1	NA	0.248758	NA	0.125938	NA	NA	NA	NA	NA
WNT	NA	NA	NA	1	NA	0.221639	NA	NA	NA	0.0992594	NA
ncWNT	NA	1	NA	0.199092	NA	0.0775381	NA	NA	NA	NA	NA
ANGPTL	NA	NA	0.464163	NA	NA	NA	NA	NA	NA	1	NA
IFN-II	NA	NA	NA	NA	NA	NA	NA	NA	NA	NA	1
PERIOSTIN	NA	NA	0.465539	NA	NA	NA	NA	NA	NA	1	NA
PDGF	NA	0.0815638	0.490021	0.380541	NA	1	0.0467062	NA	NA	0.278528	NA
CSF	NA	NA	0.079505	NA	NA	0.0699531	NA	NA	1	0.107466	NA
CD40	NA	NA	NA	NA	NA	NA	NA	NA	NA	NA	1
HGF	NA	NA	NA	NA	NA	NA	NA	NA	NA	1	NA
BMP	NA	NA	NA	1	0.127794	0.111589	NA	NA	NA	0.247713	NA
KIT	NA	NA	0.411695	0.41331	NA	0.404599	NA	NA	NA	1	NA
CALCR	NA	0.657327	1	NA	NA	NA	0.494462	NA	NA	NA	NA
FGF	NA	NA	NA	NA	NA	NA	NA	NA	NA	1	NA
PROS	NA	NA	0.618754	0.171723	1	0.188308	NA	NA	NA	0.318174	NA
EDN	NA	NA	1	NA	NA	0.194187	NA	NA	NA	NA	NA
SLIT	NA	NA	NA	NA	NA	NA	NA	NA	NA	1	NA
TRAIL	NA	NA	1	0.444905	0.348355	0.39591	0.0656153	0.276263	0.66387	0.0943692	0.116666
VEGI	NA	NA	NA	1	NA	0.49221	NA	NA	NA	NA	NA
IL1	NA	0.167711	NA	0.158272	NA	0.0771145	1	0.932556	NA	NA	NA
ANGPT	NA	NA	NA	NA	NA	NA	NA	NA	NA	1	NA
IL2	NA	NA	NA	NA	NA	1	NA	NA	NA	NA	NA
CD70	NA	1	NA	NA	NA	NA	NA	NA	NA	NA	NA
ACTIVIN	NA	NA	NA	NA	NA	NA	0.306458	NA	NA	1	NA
IL4	NA	NA	NA	NA	NA	1	NA	NA	NA	NA	NA
FLT3	NA	NA	NA	NA	NA	NA	NA	NA	NA	NA	1
OX40	NA	1	NA	NA	NA	NA	NA	NA	NA	NA	NA
