# Supplementary material for: Macrophage‐Mediated Cellular Communication Networks in Lung Squamous Cell Carcinoma and Adenocarcinoma Revealed by Single‐Cell Sequencing
Source: Mediators Inflamm. 2026 Feb 15;2026:9934067. doi: 10.1155/mi/9934067 (PMC12907464; doi:10.1155/mi/9934067)
Supplement: Supplementary file 12 — Supporting Information 12 Table S8: Incoming cell patterns calculated using single‐cell data by CellChat in LUAD. [file MI-2026-9934067-s012.xlsx]

## Sheet: Table S8
Signaling	B_cell	DC	Endothelial_cells	Epithelial_cells_S1	Epithelial_cells_S2	Epithelial_cells_S4	Macrophage	Neutrophils	NK_cell	Fibroblasts	T_cells
MIF	1	0.963645	NA	0.367239	0.296101	0.15196	0.696669	0.439552	0.136939	0.0575914	0.423296
MK	0.270797	0.436892	0.472793	0.685718	0.956618	1	0.341858	NA	0.257204	0.575174	0.432116
CypA	NA	NA	0.591337	0.497957	0.940201	0.813543	0.203943	NA	0.218892	1	NA
GALECTIN	0.474553	0.64244	0.194365	0.687248	0.642101	0.507584	0.905253	0.471354	0.774297	0.460444	1
ANNEXIN	NA	NA	NA	NA	NA	NA	0.205177	1	NA	NA	NA
CXCL	0.0209859	0.014811	0.271489	0.00320888	NA	0.00115598	0.00753374	1	NA	0.00104615	0.0612362
SPP1	0.148687	0.441204	0.494694	0.409605	0.394963	0.369795	0.519495	NA	0.451877	1	0.585616
GDF	0.170879	0.13022	1	0.272111	0.706686	0.48076	0.222006	NA	0.102647	0.349629	0.17624
VISFATIN	NA	0.0312234	1	NA	NA	NA	0.266937	NA	NA	0.300519	NA
GRN	NA	0.0575722	0.184831	0.753359	1	0.469928	0.278286	NA	NA	0.238901	NA
CCL	0.141765	1	0.892188	NA	NA	0.106944	0.114008	0.433848	NA	NA	0.0992837
VEGF	NA	NA	1	NA	NA	NA	NA	NA	NA	NA	NA
EGF	NA	NA	NA	0.61674	0.595354	1	NA	NA	NA	0.0956703	NA
RESISTIN	0.432046	0.673476	0.384415	0.4384	0.298131	0.655921	1	0.932962	0.626182	0.439606	0.609431
OSM	NA	NA	1	0.688274	0.720311	0.58868	NA	NA	NA	0.383131	NA
COMPLEMENT	NA	NA	NA	0.0042162	NA	NA	1	0.133127	NA	NA	NA
TWEAK	NA	NA	NA	0.774642	0.165968	1	0.0703169	NA	0.205831	0.269745	NA
UGRP1	NA	NA	NA	0.121078	NA	0.0967754	1	NA	NA	NA	NA
CTSG	NA	NA	NA	NA	NA	NA	0.185199	1	NA	NA	NA
TGFb	NA	0.32853	NA	0.3136	NA	1	0.299672	NA	NA	0.432394	NA
PLAU	NA	0.075766	0.149093	0.208165	NA	0.136625	0.962198	0.541186	1	0.166669	NA
TNF	NA	1	0.636739	NA	0.161379	0.261573	0.569038	0.662729	NA	0.622474	0.76159
PARs	NA	NA	0.279845	0.106015	NA	0.300627	NA	NA	NA	1	NA
PTN	0.247494	0.320553	0.277034	0.713099	0.998925	1	0.228844	NA	0.271124	0.384891	0.275695
SEMA3	NA	0.0487681	1	0.899265	0.14474	0.58856	0.0881785	NA	NA	0.701822	NA
BAFF	1	NA	NA	NA	NA	NA	NA	NA	NA	NA	NA
IGFBP	0.217672	0.647949	0.710301	0.820943	0.780988	1	0.656666	NA	0.622297	0.600062	0.243238
LIFR	NA	NA	1	0.384351	0.593146	0.358916	NA	NA	NA	NA	NA
GAS	NA	NA	NA	NA	NA	0.0594	0.476702	NA	NA	1	NA
IL16	NA	0.733291	NA	NA	NA	NA	1	NA	NA	0.518733	0.350528
LIGHT	0.294728	1	0.7156	0.379794	0.128491	0.695465	0.472128	NA	0.253165	0.424495	0.647715
CD137	NA	1	NA	NA	NA	NA	NA	NA	0.221495	NA	NA
WNT	NA	NA	0.29775	0.481212	0.284799	1	NA	NA	NA	0.0679929	NA
ncWNT	NA	NA	1	0.309803	0.435753	0.752658	NA	NA	NA	0.346456	NA
ANGPTL	NA	0.0630075	1	NA	NA	NA	0.45786	0.349348	NA	0.284461	NA
IFN-II	NA	1	0.394931	0.302729	0.346431	0.668278	0.732119	NA	0.242979	0.211157	NA
PERIOSTIN	NA	NA	NA	NA	NA	0.265522	0.0885199	NA	NA	1	NA
PDGF	NA	0.0917107	NA	NA	NA	NA	NA	NA	NA	1	NA
CSF	NA	NA	NA	NA	NA	NA	1	NA	NA	NA	NA
CD40	NA	0.0631753	1	NA	NA	NA	0.875639	NA	NA	0.285039	NA
HGF	NA	NA	NA	0.894685	1	0.807946	NA	NA	NA	NA	NA
BMP	NA	NA	NA	0.0117919	NA	1	NA	NA	NA	0.547694	NA
KIT	NA	NA	NA	NA	NA	NA	NA	NA	1	NA	NA
CALCR	NA	NA	1	NA	NA	NA	NA	NA	NA	NA	NA
FGF	NA	NA	0.234008	0.462199	0.527904	0.0733324	NA	NA	NA	1	NA
PROS	NA	NA	NA	NA	NA	0.0592005	0.475811	NA	NA	1	NA
EDN	NA	NA	0.507851	NA	NA	NA	NA	NA	NA	1	NA
SLIT	NA	NA	NA	NA	NA	NA	NA	NA	NA	1	NA
TRAIL	NA	NA	NA	NA	NA	1	NA	NA	NA	NA	NA
VEGI	NA	NA	NA	NA	NA	0.175069	NA	NA	NA	NA	1
IL1	NA	NA	NA	NA	NA	1	NA	NA	NA	NA	NA
ANGPT	NA	NA	1	NA	NA	NA	NA	NA	NA	NA	NA
IL2	NA	0.837058	NA	NA	NA	0.0171552	0.165129	NA	NA	NA	1
CD70	1	NA	NA	NA	NA	NA	NA	NA	NA	NA	0.784912
ACTIVIN	NA	NA	NA	NA	NA	1	NA	NA	NA	NA	NA
IL4	NA	1	NA	NA	NA	NA	0.151378	NA	NA	NA	NA
FLT3	NA	1	NA	NA	NA	NA	NA	NA	NA	NA	NA
OX40	NA	NA	0.86028	NA	NA	NA	NA	NA	0.792223	NA	1
