# Supplementary material for: Macrophage‐Mediated Cellular Communication Networks in Lung Squamous Cell Carcinoma and Adenocarcinoma Revealed by Single‐Cell Sequencing
Source: Mediators Inflamm. 2026 Feb 15;2026:9934067. doi: 10.1155/mi/9934067 (PMC12907464; doi:10.1155/mi/9934067)
Supplement: Supplementary file 13 — Supporting Information 13 Table S9: Pathway enrichment analysis of LUAD high‐scoring ligand–receptor pairs through the hallmark and WikiPathways databases. [file MI-2026-9934067-s013.xlsx]

## Sheet: Table S9
Term	Type	Overlap	P.value	Adjusted.P.value	Old.P.value	Old.Adjusted.P.value	Odds.Ratio	Combined.Score	Genes
Peptide GPCRs WP24	WikiPathways	3/74	2.69E-06	5.10E-05	0	0	168.346	2159.41	CXCR2;FPR1;FPR2
GPCRs, Class A Rhodopsin-like WP455	WikiPathways	3/257	0.000111969	0.00106371	0	0	46.6252	424.163	CXCR2;FPR1;FPR2
Spinal Cord Injury WP2431	WikiPathways	2/118	0.000944262	0.00598033	0	0	57.1149	397.812	ANXA1;MIF
Macrophage markers WP4146	WikiPathways	45666	0.00359491	0.0170758	0	0	356.857	2008.48	CD74
EPO Receptor Signaling WP581	WikiPathways	45683	0.0103545	0.0365535	0	0	114.097	521.462	PTPRC
Eicosanoid metabolism via lipooxygenases (LOX) WP4721	WikiPathways	45686	0.0115432	0.0365535	0	0	101.857	454.452	FPR2
Prostaglandin Synthesis and Regulation WP98	WikiPathways	1/45	0.0178618	0.0484822	0	0	64.7662	260.69	ANXA1
Interferon type I signaling pathways WP585	WikiPathways	1/54	0.0214005	0.0495927	0	0	53.7439	206.61	PTPRC
T-Cell antigen Receptor (TCR) pathway during Staphylococcus aureus infection WP3863	WikiPathways	1/62	0.0245367	0.0495927	0	0	46.6768	173.058	PTPRC
SARS-CoV-2 innate immunity evasion and cell-specific immune response WP5039	WikiPathways	1/66	0.0261014	0.0495927	0	0	43.7956	159.668	CXCR2
Interferon Gamma Response	Hallmark	2/200	0.00267777	0.0133888	0	0	33.3232	197.366	CD74;FPR1
Allograft Rejection	Hallmark	2/200	0.00267777	0.0133888	0	0	33.3232	197.366	CD74;PTPRC
Interferon Alpha Response	Hallmark	1/97	0.0381541	0.0772681	0	0	29.6071	96.7006	CD74
