# Supplementary material for: Macrophage‐Mediated Cellular Communication Networks in Lung Squamous Cell Carcinoma and Adenocarcinoma Revealed by Single‐Cell Sequencing
Source: Mediators Inflamm. 2026 Feb 15;2026:9934067. doi: 10.1155/mi/9934067 (PMC12907464; doi:10.1155/mi/9934067)
Supplement: Supplementary file 14 — Supporting Information 14 Table S10: LUSC communication patterns calculated using single‐cell data by CellChat. [file MI-2026-9934067-s014.xlsx]

## Sheet: Table S10
source	target	ligand	receptor	prob	pval	interaction_name	interaction_name_2	pathway_name	annotation	evidence
Epithelial_cells_S3	Macrophage	VEGFB	FLT1	0.000191697	0	VEGFB_VEGFR1	VEGFB - VEGFR1	VEGF	Secreted Signaling	KEGG: hsa04370; PMID: 16633338
Epithelial_cells_S3	Macrophage	MIF	CD74_CXCR4	0.118515	0	MIF_CD74_CXCR4	MIF - (CD74+CXCR4)	MIF	Secreted Signaling	PMID: 29637711; PMID: 24760155
Epithelial_cells_S3	Macrophage	MIF	CD74_CD44	0.177507	0	MIF_CD74_CD44	MIF - (CD74+CD44)	MIF	Secreted Signaling	PMID: 29637711; PMID: 26175090
Epithelial_cells_S3	Macrophage	SPP1	CD44	0.116922	0	SPP1_CD44	SPP1 - CD44	SPP1	Secreted Signaling	PMID: 21907263
Epithelial_cells_S3	Macrophage	SPP1	ITGAV_ITGB1	0.0434368	0	SPP1_ITGAV_ITGB1	SPP1 - (ITGAV+ITGB1)	SPP1	Secreted Signaling	PMID: 21907263
Epithelial_cells_S3	Macrophage	SPP1	ITGA4_ITGB1	0.048116	0	SPP1_ITGA4_ITGB1	SPP1 - (ITGA4+ITGB1)	SPP1	Secreted Signaling	PMID: 21907263
Epithelial_cells_S3	Macrophage	SPP1	ITGA5_ITGB1	0.0468688	0	SPP1_ITGA5_ITGB1	SPP1 - (ITGA5+ITGB1)	SPP1	Secreted Signaling	PMID: 21907263
Epithelial_cells_S3	Macrophage	NAMPT	ITGA5_ITGB1	0.0228189	0	NAMPT_ITGA5_ITGB1	NAMPT - (ITGA5+ITGB1)	VISFATIN	Secreted Signaling	PMID: 28490838
Epithelial_cells_S3	Macrophage	MDK	SDC2	0.00212584	0	MDK_SDC2	MDK - SDC2	MK	Secreted Signaling	PMID: 28356350
Epithelial_cells_S3	Macrophage	MDK	SDC4	0.00128115	0	MDK_SDC4	MDK - SDC4	MK	Secreted Signaling	PMID: 28356350
Epithelial_cells_S3	Macrophage	MDK	ITGA4_ITGB1	0.00762458	0	MDK_ITGA4_ITGB1	MDK - (ITGA4+ITGB1)	MK	Secreted Signaling	PMID: 28356350
Epithelial_cells_S3	Macrophage	MDK	LRP1	0.00793784	0	MDK_LRP1	MDK - LRP1	MK	Secreted Signaling	PMID: 28356350
Epithelial_cells_S3	Macrophage	MDK	NCL	0.0133729	0	MDK_NCL	MDK - NCL	MK	Secreted Signaling	PMID: 28356350
Epithelial_cells_S3	Macrophage	SEMA3C	NRP1_NRP2	0.000482115	0	SEMA3C_NRP1_NRP2	SEMA3C - (NRP1+NRP2)	SEMA3	Secreted Signaling	PMID: 27533782
Epithelial_cells_S3	Macrophage	SEMA3C	PLXND1	0.000542532	0	SEMA3C_PLXND1	SEMA3C - PLXND1	SEMA3	Secreted Signaling	PMID: 27533782
Epithelial_cells_S3	Macrophage	ANXA1	FPR2	0.00495129	0	ANXA1_FPR2	ANXA1 - FPR2	ANNEXIN	Secreted Signaling	PMID: 23230437
Epithelial_cells_S3	Macrophage	ANXA1	FPR1	0.0241144	0	ANXA1_FPR1	ANXA1 - FPR1	ANNEXIN	Secreted Signaling	PMID: 23230437
Epithelial_cells_S3	Macrophage	GRN	SORT1	0.00095634	0	GRN_SORT1	GRN - SORT1	GRN	Secreted Signaling	PMID: 29555433
Epithelial_cells_S3	Macrophage	SCGB3A2	MARCO	0.000739522	0	SCGB3A2_MARCO	SCGB3A2 - MARCO	UGRP1	Secreted Signaling	PMID: 12847263
