# Supplementary material for: Macrophage‐Mediated Cellular Communication Networks in Lung Squamous Cell Carcinoma and Adenocarcinoma Revealed by Single‐Cell Sequencing
Source: Mediators Inflamm. 2026 Feb 15;2026:9934067. doi: 10.1155/mi/9934067 (PMC12907464; doi:10.1155/mi/9934067)
Supplement: Supplementary file 15 — Supporting Information 15 Table S11: Enrichment Pathways of MIF signaling of LUSC through hallmark and WikiPathways databases. [file MI-2026-9934067-s015.xlsx]

## Sheet: Table S11
Term	Type	Overlap	P.value	Adjusted.P.value	Old.P.value	Old.Adjusted.P.value	Odds.Ratio	Combined.Score	Genes
Macrophage markers WP4146	WikiPathways	#	0.00179889	0.0246497	0	0	832.833	5264	CD74
Amplification and Expansion of Oncogenic Pathways as Metastatic Traits WP3678	WikiPathways	#	0.00339587	0.0246497	0	0	416.25	2366.46	CXCR4
Selective expression of chemokine receptors during T-cell polarization WP4494	WikiPathways	#	0.00578776	0.0246497	0	0	237.714	1224.71	CXCR4
Neovascularisation processes WP4331	WikiPathways	1/37	0.00737996	0.0246497	0	0	184.815	907.254	CXCR4
Genes controlling nephrogenesis WP4823	WikiPathways	1/43	0.00857285	0.0246497	0	0	158.365	753.684	CXCR4
Glycolysis	Hallmark	3/200	3.91E-06	6.26E-05	0	0	301.508	3754.26	CXCR4;MIF;CD44
Hypoxia	Hallmark	2/200	0.000589162	0.00471329	0	0	99.9899	743.606	CXCR4;MIF
IL-6/JAK/STAT3 Signaling	Hallmark	1/87	0.0172879	0.0394067	0	0	77.1705	313.138	CD44
Interferon Alpha Response	Hallmark	1/97	0.0192606	0.0394067	0	0	69.0972	272.913	CD74
PI3K/AKT/mTOR Signaling	Hallmark	1/105	0.0208366	0.0394067	0	0	63.7564	246.804	CXCR4
