# Supplementary material for: Macrophage‐Mediated Cellular Communication Networks in Lung Squamous Cell Carcinoma and Adenocarcinoma Revealed by Single‐Cell Sequencing
Source: Mediators Inflamm. 2026 Feb 15;2026:9934067. doi: 10.1155/mi/9934067 (PMC12907464; doi:10.1155/mi/9934067)
Supplement: Supplementary file 16 — Supporting Information 16 Table S12: Enrichment Pathways of MIF signaling of LUAD through the hallmark and WikiPathways atabases. [file MI-2026-9934067-s016.xlsx]

## Sheet: Table S12
Term	Type	Overlap	P.value	Adjusted.P.value	Old.P.value	Old.Adjusted.P.value	Odds.Ratio	Combined.Score	Genes
Macrophage markers WP4146	WikiPathways	#	0.00134943	0.0107955	0	0	1249.31	8255.55	CD74
SARS-CoV-2 innate immunity evasion and cell-specific immune response WP5039	WikiPathways	1/66	0.00986776	0.0258325	0	0	153.323	708.12	CXCR2
Peptide GPCRs WP24	WikiPathways	1/74	0.0110594	0.0258325	0	0	136.466	614.706	CXCR2
GPCRs, Other WP117	WikiPathways	1/91	0.0135885	0.0258325	0	0	110.594	475.393	CXCR2
Spinal Cord Injury WP2431	WikiPathways	1/118	0.0175965	0.0258325	0	0	84.9573	343.232	MIF
Interferon Alpha Response	Hallmark	1/97	0.0144801	0.0297023	0	0	103.651	438.96	CD74
Fatty Acid Metabolism	Hallmark	1/158	0.0235143	0.0297023	0	0	63.1847	236.952	MIF
Hypoxia	Hallmark	1/200	0.0297023	0.0297023	0	0	49.7437	174.925	MIF
Interferon Gamma Response	Hallmark	1/200	0.0297023	0.0297023	0	0	49.7437	174.925	CD74
Glycolysis	Hallmark	1/200	0.0297023	0.0297023	0	0	49.7437	174.925	MIF
