# Supplementary material for: Macrophage‐Mediated Cellular Communication Networks in Lung Squamous Cell Carcinoma and Adenocarcinoma Revealed by Single‐Cell Sequencing
Source: Mediators Inflamm. 2026 Feb 15;2026:9934067. doi: 10.1155/mi/9934067 (PMC12907464; doi:10.1155/mi/9934067)
Supplement: Supplementary file 20 — Supporting Information 20 Table S13: The role of macrophage clusters in LUSC. [file MI-2026-9934067-s020.xlsx]

## Sheet: Table S13
celltype	x	y	labels	Count
B_cell	1.14202	2.59648	B_cell	113
DC	2.04342	1.61229	DC	172
Endothelial_cells	1.41095	2.74915	Endothelial_cells	254
Epithelial_cells	1.8903	2.57722	Epithelial_cells	229
Macrophage_1	6.64957	5.96484	Macrophage_1	428
Macrophage_2	6.92479	6.34828	Macrophage_2	435
Macrophage_3	6.76209	5.47671	Macrophage_3	436
Macrophage_4	0	0	Macrophage_4	0
Neutrophils	2.82811	2.51456	Neutrophils	100
NK_cell	1.88194	2.01165	NK_cell	118
Fibroblasts	2.82832	3.08922	Smooth_muscle_cells	307
T_cells	2.31516	1.73627	T_cells	162
