# Supplementary material for: Macrophage‐Mediated Cellular Communication Networks in Lung Squamous Cell Carcinoma and Adenocarcinoma Revealed by Single‐Cell Sequencing
Source: Mediators Inflamm. 2026 Feb 15;2026:9934067. doi: 10.1155/mi/9934067 (PMC12907464; doi:10.1155/mi/9934067)
Supplement: Supplementary file 21 — Supporting Information 21 Table S14: The role of macrophage clusters in LUAD. [file MI-2026-9934067-s021.xlsx]

## Sheet: Table S14
celltype	x	y	labels	Count
B_cell	0.448544	1.79511	B_cell	124
DC	3.02656	2.10139	DC	333
Endothelial_cells	1.70129	2.64196	Endothelial_cells	415
Epithelial_cells	2.7132	2.38851	Epithelial_cells	417
Macrophage_1	3.39555	2.64261	Macrophage_1	499
Macrophage_2	3.07577	2.71377	Macrophage_2	471
Macrophage_3	3.51844	2.87016	Macrophage_3	502
Macrophage_4	3.15085	3.69598	Macrophage_4	495
Neutrophils	0.915558	3.19288	Neutrophils	110
NK_cell	2.18592	1.43237	NK_cell	191
Fibroblasts	3.07201	2.3027	Smooth_muscle_cells	532
T_cells	1.99096	1.41722	T_cells	234
