# Supplementary material for: Macrophage‐Mediated Cellular Communication Networks in Lung Squamous Cell Carcinoma and Adenocarcinoma Revealed by Single‐Cell Sequencing
Source: Mediators Inflamm. 2026 Feb 15;2026:9934067. doi: 10.1155/mi/9934067 (PMC12907464; doi:10.1155/mi/9934067)
Supplement: Supplementary file 22 — Supporting Information 22 Table S15: For cellular interaction intensity among the macrophage subpopulations. [file MI-2026-9934067-s022.xlsx]

## Sheet: Table S15
source	target	ligand	receptor	prob	pval	interaction_name	interaction_name_2	pathway_name	annotation	evidence
Macrophage_4	Macrophage_1	TGFB1	TGFbR1_R2	0.00316285	0	TGFB1_TGFBR1_TGFBR2	TGFB1 - (TGFBR1+TGFBR2)	TGFb	Secreted Signaling	KEGG: hsa04350
Macrophage_4	Macrophage_2	TGFB1	TGFbR1_R2	0.00309471	0	TGFB1_TGFBR1_TGFBR2	TGFB1 - (TGFBR1+TGFBR2)	TGFb	Secreted Signaling	KEGG: hsa04350
Macrophage_4	Macrophage_3	TGFB1	TGFbR1_R2	0.00332619	0	TGFB1_TGFBR1_TGFBR2	TGFB1 - (TGFBR1+TGFBR2)	TGFb	Secreted Signaling	KEGG: hsa04350
Macrophage_4	Macrophage_4	TGFB1	TGFbR1_R2	0.00380985	0	TGFB1_TGFBR1_TGFBR2	TGFB1 - (TGFBR1+TGFBR2)	TGFb	Secreted Signaling	KEGG: hsa04350
Macrophage_4	Macrophage_1	CCL5	CCR1	0.00029025	0	CCL5_CCR1	CCL5 - CCR1	CCL	Secreted Signaling	KEGG: hsa04060
Macrophage_4	Macrophage_2	CCL5	CCR1	0.000287648	0	CCL5_CCR1	CCL5 - CCR1	CCL	Secreted Signaling	KEGG: hsa04060
Macrophage_4	Macrophage_3	CCL5	CCR1	0.000287599	0	CCL5_CCR1	CCL5 - CCR1	CCL	Secreted Signaling	KEGG: hsa04060
Macrophage_4	Macrophage_4	CCL5	CCR1	0.000368466	0	CCL5_CCR1	CCL5 - CCR1	CCL	Secreted Signaling	KEGG: hsa04060
Macrophage_4	Macrophage_1	CCL3	CCR1	0.00468635	0	CCL3_CCR1	CCL3 - CCR1	CCL	Secreted Signaling	KEGG: hsa04060
Macrophage_4	Macrophage_2	CCL3	CCR1	0.00464452	0	CCL3_CCR1	CCL3 - CCR1	CCL	Secreted Signaling	KEGG: hsa04060
Macrophage_4	Macrophage_3	CCL3	CCR1	0.00464373	0	CCL3_CCR1	CCL3 - CCR1	CCL	Secreted Signaling	KEGG: hsa04060
Macrophage_4	Macrophage_4	CCL3	CCR1	0.00594218	0	CCL3_CCR1	CCL3 - CCR1	CCL	Secreted Signaling	KEGG: hsa04060
Macrophage_4	Macrophage_1	CCL23	CCR1	0.000404641	0	CCL23_CCR1	CCL23 - CCR1	CCL	Secreted Signaling	KEGG: hsa04060
Macrophage_4	Macrophage_2	CCL23	CCR1	0.000401014	0	CCL23_CCR1	CCL23 - CCR1	CCL	Secreted Signaling	KEGG: hsa04060
Macrophage_4	Macrophage_3	CCL23	CCR1	0.000400946	0	CCL23_CCR1	CCL23 - CCR1	CCL	Secreted Signaling	KEGG: hsa04060
Macrophage_4	Macrophage_4	CCL23	CCR1	0.000513667	0	CCL23_CCR1	CCL23 - CCR1	CCL	Secreted Signaling	KEGG: hsa04060
Macrophage_4	Macrophage_1	IL16	CD4	0.00148337	0.04	IL16_CD4	IL16 - CD4	IL16	Secreted Signaling	KEGG: hsa04060
Macrophage_4	Macrophage_2	IL16	CD4	0.00158363	0.03	IL16_CD4	IL16 - CD4	IL16	Secreted Signaling	KEGG: hsa04060
Macrophage_4	Macrophage_3	IL16	CD4	0.00156025	0.02	IL16_CD4	IL16 - CD4	IL16	Secreted Signaling	KEGG: hsa04060
Macrophage_4	Macrophage_4	IL16	CD4	0.00177864	0	IL16_CD4	IL16 - CD4	IL16	Secreted Signaling	KEGG: hsa04060
Macrophage_4	Macrophage_1	TNF	TNFRSF1A	0.00130834	0	TNF_TNFRSF1A	TNF - TNFRSF1A	TNF	Secreted Signaling	KEGG: hsa04060
Macrophage_4	Macrophage_3	TNF	TNFRSF1A	0.0014077	0	TNF_TNFRSF1A	TNF - TNFRSF1A	TNF	Secreted Signaling	KEGG: hsa04060
Macrophage_4	Macrophage_4	TNF	TNFRSF1A	0.00172802	0	TNF_TNFRSF1A	TNF - TNFRSF1A	TNF	Secreted Signaling	KEGG: hsa04060
Macrophage_4	Macrophage_1	TNFSF12	TNFRSF12A	0.00125116	0	TNFSF12_TNFRSF12A	TNFSF12 - TNFRSF12A	TWEAK	Secreted Signaling	KEGG: hsa04060
Macrophage_4	Macrophage_3	TNFSF12	TNFRSF12A	0.0013422	0	TNFSF12_TNFRSF12A	TNFSF12 - TNFRSF12A	TWEAK	Secreted Signaling	KEGG: hsa04060
Macrophage_4	Macrophage_4	TNFSF12	TNFRSF12A	0.00142738	0	TNFSF12_TNFRSF12A	TNFSF12 - TNFRSF12A	TWEAK	Secreted Signaling	KEGG: hsa04060
Macrophage_4	Macrophage_1	SPP1	ITGAV_ITGB1	0.000975233	0	SPP1_ITGAV_ITGB1	SPP1 - (ITGAV+ITGB1)	SPP1	Secreted Signaling	PMID: 21907263
Macrophage_4	Macrophage_2	SPP1	ITGAV_ITGB1	0.000939718	0.01	SPP1_ITGAV_ITGB1	SPP1 - (ITGAV+ITGB1)	SPP1	Secreted Signaling	PMID: 21907263
Macrophage_4	Macrophage_3	SPP1	ITGAV_ITGB1	0.000934282	0	SPP1_ITGAV_ITGB1	SPP1 - (ITGAV+ITGB1)	SPP1	Secreted Signaling	PMID: 21907263
Macrophage_4	Macrophage_4	SPP1	ITGAV_ITGB1	0.00106439	0	SPP1_ITGAV_ITGB1	SPP1 - (ITGAV+ITGB1)	SPP1	Secreted Signaling	PMID: 21907263
Macrophage_4	Macrophage_1	SPP1	ITGAV_ITGB5	0.000248745	0	SPP1_ITGAV_ITGB5	SPP1 - (ITGAV+ITGB5)	SPP1	Secreted Signaling	PMID: 21907263
Macrophage_4	Macrophage_2	SPP1	ITGAV_ITGB5	0.00027086	0	SPP1_ITGAV_ITGB5	SPP1 - (ITGAV+ITGB5)	SPP1	Secreted Signaling	PMID: 21907263
Macrophage_4	Macrophage_3	SPP1	ITGAV_ITGB5	0.000265015	0	SPP1_ITGAV_ITGB5	SPP1 - (ITGAV+ITGB5)	SPP1	Secreted Signaling	PMID: 21907263
Macrophage_4	Macrophage_4	SPP1	ITGAV_ITGB5	0.000297695	0	SPP1_ITGAV_ITGB5	SPP1 - (ITGAV+ITGB5)	SPP1	Secreted Signaling	PMID: 21907263
Macrophage_4	Macrophage_1	SPP1	ITGA5_ITGB1	0.00142258	0	SPP1_ITGA5_ITGB1	SPP1 - (ITGA5+ITGB1)	SPP1	Secreted Signaling	PMID: 21907263
Macrophage_4	Macrophage_2	SPP1	ITGA5_ITGB1	0.00147569	0	SPP1_ITGA5_ITGB1	SPP1 - (ITGA5+ITGB1)	SPP1	Secreted Signaling	PMID: 21907263
Macrophage_4	Macrophage_3	SPP1	ITGA5_ITGB1	0.00149312	0	SPP1_ITGA5_ITGB1	SPP1 - (ITGA5+ITGB1)	SPP1	Secreted Signaling	PMID: 21907263
Macrophage_4	Macrophage_4	SPP1	ITGA5_ITGB1	0.00199396	0	SPP1_ITGA5_ITGB1	SPP1 - (ITGA5+ITGB1)	SPP1	Secreted Signaling	PMID: 21907263
Macrophage_4	Macrophage_1	RETN	TLR4	0.00441668	0	RETN_TLR4	RETN - TLR4	RESISTIN	Secreted Signaling	PMID: 30809105
Macrophage_4	Macrophage_2	RETN	TLR4	0.00408049	0	RETN_TLR4	RETN - TLR4	RESISTIN	Secreted Signaling	PMID: 30809105
Macrophage_4	Macrophage_3	RETN	TLR4	0.00418202	0	RETN_TLR4	RETN - TLR4	RESISTIN	Secreted Signaling	PMID: 30809105
Macrophage_4	Macrophage_4	RETN	TLR4	0.00601817	0	RETN_TLR4	RETN - TLR4	RESISTIN	Secreted Signaling	PMID: 30809105
Macrophage_4	Macrophage_1	RETN	CAP1	0.0459613	0	RETN_CAP1	RETN - CAP1	RESISTIN	Secreted Signaling	PMID: 30809105
Macrophage_4	Macrophage_2	RETN	CAP1	0.0450759	0	RETN_CAP1	RETN - CAP1	RESISTIN	Secreted Signaling	PMID: 30809105
Macrophage_4	Macrophage_3	RETN	CAP1	0.0531099	0	RETN_CAP1	RETN - CAP1	RESISTIN	Secreted Signaling	PMID: 30809105
Macrophage_4	Macrophage_4	RETN	CAP1	0.0611761	0	RETN_CAP1	RETN - CAP1	RESISTIN	Secreted Signaling	PMID: 30809105
Macrophage_4	Macrophage_1	NAMPT	ITGA5_ITGB1	0.00834815	0	NAMPT_ITGA5_ITGB1	NAMPT - (ITGA5+ITGB1)	VISFATIN	Secreted Signaling	PMID: 28490838
Macrophage_4	Macrophage_2	NAMPT	ITGA5_ITGB1	0.0086576	0	NAMPT_ITGA5_ITGB1	NAMPT - (ITGA5+ITGB1)	VISFATIN	Secreted Signaling	PMID: 28490838
Macrophage_4	Macrophage_3	NAMPT	ITGA5_ITGB1	0.00875908	0	NAMPT_ITGA5_ITGB1	NAMPT - (ITGA5+ITGB1)	VISFATIN	Secreted Signaling	PMID: 28490838
Macrophage_4	Macrophage_4	NAMPT	ITGA5_ITGB1	0.0116687	0	NAMPT_ITGA5_ITGB1	NAMPT - (ITGA5+ITGB1)	VISFATIN	Secreted Signaling	PMID: 28490838
Macrophage_4	Macrophage_1	MDK	LRP1	0.000585515	0	MDK_LRP1	MDK - LRP1	MK	Secreted Signaling	PMID: 28356350
Macrophage_4	Macrophage_2	MDK	LRP1	0.000778561	0	MDK_LRP1	MDK - LRP1	MK	Secreted Signaling	PMID: 28356350
Macrophage_4	Macrophage_3	MDK	LRP1	0.000682285	0	MDK_LRP1	MDK - LRP1	MK	Secreted Signaling	PMID: 28356350
Macrophage_4	Macrophage_4	MDK	LRP1	0.000962701	0	MDK_LRP1	MDK - LRP1	MK	Secreted Signaling	PMID: 28356350
Macrophage_4	Macrophage_1	C3	C3AR1	0.000652917	0	C3_C3AR1	C3 - C3AR1	COMPLEMENT	Secreted Signaling	KEGG: hsa04080
Macrophage_4	Macrophage_2	C3	C3AR1	0.00114889	0	C3_C3AR1	C3 - C3AR1	COMPLEMENT	Secreted Signaling	KEGG: hsa04080
Macrophage_4	Macrophage_3	C3	C3AR1	0.00064531	0	C3_C3AR1	C3 - C3AR1	COMPLEMENT	Secreted Signaling	KEGG: hsa04080
Macrophage_4	Macrophage_4	C3	C3AR1	0.000722783	0	C3_C3AR1	C3 - C3AR1	COMPLEMENT	Secreted Signaling	KEGG: hsa04080
Macrophage_4	Macrophage_1	C3	ITGAM_ITGB2	0.00279761	0	C3_ITGAM_ITGB2	C3 - (ITGAM+ITGB2)	COMPLEMENT	Secreted Signaling	PMID: 16234578
Macrophage_4	Macrophage_2	C3	ITGAM_ITGB2	0.00320301	0	C3_ITGAM_ITGB2	C3 - (ITGAM+ITGB2)	COMPLEMENT	Secreted Signaling	PMID: 16234578
Macrophage_4	Macrophage_3	C3	ITGAM_ITGB2	0.0030819	0	C3_ITGAM_ITGB2	C3 - (ITGAM+ITGB2)	COMPLEMENT	Secreted Signaling	PMID: 16234578
Macrophage_4	Macrophage_4	C3	ITGAM_ITGB2	0.00399792	0	C3_ITGAM_ITGB2	C3 - (ITGAM+ITGB2)	COMPLEMENT	Secreted Signaling	PMID: 16234578
Macrophage_4	Macrophage_1	C3	ITGAX_ITGB2	0.00190887	0	C3_ITGAX_ITGB2	C3 - (ITGAX+ITGB2)	COMPLEMENT	Secreted Signaling	PMID: 16234578
Macrophage_4	Macrophage_2	C3	ITGAX_ITGB2	0.00179703	0	C3_ITGAX_ITGB2	C3 - (ITGAX+ITGB2)	COMPLEMENT	Secreted Signaling	PMID: 16234578
Macrophage_4	Macrophage_3	C3	ITGAX_ITGB2	0.00237971	0	C3_ITGAX_ITGB2	C3 - (ITGAX+ITGB2)	COMPLEMENT	Secreted Signaling	PMID: 16234578
Macrophage_4	Macrophage_4	C3	ITGAX_ITGB2	0.00215142	0	C3_ITGAX_ITGB2	C3 - (ITGAX+ITGB2)	COMPLEMENT	Secreted Signaling	PMID: 16234578
Macrophage_4	Macrophage_1	ANXA1	FPR1	0.0156046	0	ANXA1_FPR1	ANXA1 - FPR1	ANNEXIN	Secreted Signaling	PMID: 23230437
Macrophage_4	Macrophage_2	ANXA1	FPR1	0.0155926	0	ANXA1_FPR1	ANXA1 - FPR1	ANNEXIN	Secreted Signaling	PMID: 23230437
Macrophage_4	Macrophage_3	ANXA1	FPR1	0.0233046	0	ANXA1_FPR1	ANXA1 - FPR1	ANNEXIN	Secreted Signaling	PMID: 23230437
Macrophage_4	Macrophage_4	ANXA1	FPR1	0.0463367	0	ANXA1_FPR1	ANXA1 - FPR1	ANNEXIN	Secreted Signaling	PMID: 23230437
Macrophage_4	Macrophage_1	GAS6	AXL	0.000503302	0	GAS6_AXL	GAS6 - AXL	GAS	Secreted Signaling	PMID: 27801848
Macrophage_4	Macrophage_2	GAS6	AXL	0.000461968	0	GAS6_AXL	GAS6 - AXL	GAS	Secreted Signaling	PMID: 27801848
Macrophage_4	Macrophage_3	GAS6	AXL	0.000537504	0	GAS6_AXL	GAS6 - AXL	GAS	Secreted Signaling	PMID: 27801848
Macrophage_4	Macrophage_4	GAS6	AXL	0.000544565	0	GAS6_AXL	GAS6 - AXL	GAS	Secreted Signaling	PMID: 27801848
Macrophage_4	Macrophage_1	GRN	SORT1	0.0112099	0	GRN_SORT1	GRN - SORT1	GRN	Secreted Signaling	PMID: 29555433
Macrophage_4	Macrophage_2	GRN	SORT1	0.0116939	0	GRN_SORT1	GRN - SORT1	GRN	Secreted Signaling	PMID: 29555433
Macrophage_4	Macrophage_3	GRN	SORT1	0.0120898	0	GRN_SORT1	GRN - SORT1	GRN	Secreted Signaling	PMID: 29555433
Macrophage_4	Macrophage_4	GRN	SORT1	0.023986	0	GRN_SORT1	GRN - SORT1	GRN	Secreted Signaling	PMID: 29555433
Macrophage_4	Macrophage_1	LGALS9	PTPRC	0.0279482	0	LGALS9_CD45	LGALS9 - CD45	GALECTIN	Secreted Signaling	PMID: 30120235
Macrophage_4	Macrophage_2	LGALS9	PTPRC	0.0314945	0	LGALS9_CD45	LGALS9 - CD45	GALECTIN	Secreted Signaling	PMID: 30120235
Macrophage_4	Macrophage_3	LGALS9	PTPRC	0.0310587	0	LGALS9_CD45	LGALS9 - CD45	GALECTIN	Secreted Signaling	PMID: 30120235
Macrophage_4	Macrophage_4	LGALS9	PTPRC	0.0351701	0	LGALS9_CD45	LGALS9 - CD45	GALECTIN	Secreted Signaling	PMID: 30120235
Macrophage_4	Macrophage_1	SCGB3A2	MARCO	0.0070437	0	SCGB3A2_MARCO	SCGB3A2 - MARCO	UGRP1	Secreted Signaling	PMID: 12847263
Macrophage_4	Macrophage_2	SCGB3A2	MARCO	0.0118945	0	SCGB3A2_MARCO	SCGB3A2 - MARCO	UGRP1	Secreted Signaling	PMID: 12847263
Macrophage_4	Macrophage_3	SCGB3A2	MARCO	0.00986316	0	SCGB3A2_MARCO	SCGB3A2 - MARCO	UGRP1	Secreted Signaling	PMID: 12847263
Macrophage_4	Macrophage_4	SCGB3A2	MARCO	0.0104539	0	SCGB3A2_MARCO	SCGB3A2 - MARCO	UGRP1	Secreted Signaling	PMID: 12847263
Macrophage_4	Macrophage_1	LGALS9	HAVCR2	0.00777669	0	LGALS9_HAVCR2	LGALS9 - HAVCR2	GALECTIN	Secreted Signaling	PMID: 27192565
Macrophage_4	Macrophage_2	LGALS9	HAVCR2	0.00825483	0	LGALS9_HAVCR2	LGALS9 - HAVCR2	GALECTIN	Secreted Signaling	PMID: 27192565
Macrophage_4	Macrophage_3	LGALS9	HAVCR2	0.00897687	0	LGALS9_HAVCR2	LGALS9 - HAVCR2	GALECTIN	Secreted Signaling	PMID: 27192565
Macrophage_4	Macrophage_4	LGALS9	HAVCR2	0.0095245	0	LGALS9_HAVCR2	LGALS9 - HAVCR2	GALECTIN	Secreted Signaling	PMID: 27192565
Macrophage_4	Macrophage_1	LGALS9	CD44	0.0360219	0	LGALS9_CD44	LGALS9 - CD44	GALECTIN	Secreted Signaling	PMID: 25065622
Macrophage_4	Macrophage_2	LGALS9	CD44	0.0377698	0	LGALS9_CD44	LGALS9 - CD44	GALECTIN	Secreted Signaling	PMID: 25065622
Macrophage_4	Macrophage_3	LGALS9	CD44	0.0374355	0	LGALS9_CD44	LGALS9 - CD44	GALECTIN	Secreted Signaling	PMID: 25065622
Macrophage_4	Macrophage_4	LGALS9	CD44	0.0400378	0	LGALS9_CD44	LGALS9 - CD44	GALECTIN	Secreted Signaling	PMID: 25065622
Macrophage_4	Macrophage_1	ANXA1	FPR3	0.00953636	0	ANXA1_FPR3	ANXA1 - FPR3	ANNEXIN	Secreted Signaling	PMID: 33082511
Macrophage_4	Macrophage_2	ANXA1	FPR3	0.00743232	0	ANXA1_FPR3	ANXA1 - FPR3	ANNEXIN	Secreted Signaling	PMID: 33082511
Macrophage_4	Macrophage_3	ANXA1	FPR3	0.0101335	0	ANXA1_FPR3	ANXA1 - FPR3	ANNEXIN	Secreted Signaling	PMID: 33082511
Macrophage_4	Macrophage_4	ANXA1	FPR3	0.0134736	0	ANXA1_FPR3	ANXA1 - FPR3	ANNEXIN	Secreted Signaling	PMID: 33082511
Macrophage_4	Macrophage_1	MT-RNR2	FPR3	0.00448907	0	MT-RNR2_FPRL2	MT-RNR2 - FPRL2	ANNEXIN	Secreted Signaling	PMID: 15465011
Macrophage_4	Macrophage_2	MT-RNR2	FPR3	0.0034947	0	MT-RNR2_FPRL2	MT-RNR2 - FPRL2	ANNEXIN	Secreted Signaling	PMID: 15465011
Macrophage_4	Macrophage_3	MT-RNR2	FPR3	0.00477168	0	MT-RNR2_FPRL2	MT-RNR2 - FPRL2	ANNEXIN	Secreted Signaling	PMID: 15465011
Macrophage_4	Macrophage_4	MT-RNR2	FPR3	0.0063558	0	MT-RNR2_FPRL2	MT-RNR2 - FPRL2	ANNEXIN	Secreted Signaling	PMID: 15465011
Macrophage_4	Macrophage_1	LGALS9	P4HB	0.0212605	0	LGALS9_P4HB	LGALS9 - P4HB	GALECTIN	Secreted Signaling	PMID:21670307;uniprot
Macrophage_4	Macrophage_2	LGALS9	P4HB	0.0219294	0	LGALS9_P4HB	LGALS9 - P4HB	GALECTIN	Secreted Signaling	PMID:21670307;uniprot
Macrophage_4	Macrophage_3	LGALS9	P4HB	0.0224027	0	LGALS9_P4HB	LGALS9 - P4HB	GALECTIN	Secreted Signaling	PMID:21670307;uniprot
Macrophage_4	Macrophage_4	LGALS9	P4HB	0.0255417	0	LGALS9_P4HB	LGALS9 - P4HB	GALECTIN	Secreted Signaling	PMID:21670307;uniprot
Macrophage_4	Macrophage_1	PPIA	BSG	0.0503665	0	PPIA_BSG	PPIA - BSG	CypA	Secreted Signaling	PMID: 36012604
Macrophage_4	Macrophage_2	PPIA	BSG	0.056417	0	PPIA_BSG	PPIA - BSG	CypA	Secreted Signaling	PMID: 36012604
Macrophage_4	Macrophage_3	PPIA	BSG	0.0530573	0	PPIA_BSG	PPIA - BSG	CypA	Secreted Signaling	PMID: 36012604
Macrophage_4	Macrophage_4	PPIA	BSG	0.0582881	0	PPIA_BSG	PPIA - BSG	CypA	Secreted Signaling	PMID: 36012604
Macrophage_4	Macrophage_1	PLAU	PLAUR	0.0172096	0	PLAU_PLAUR	PLAU - PLAUR	PLAU	Secreted Signaling	uniprot
Macrophage_4	Macrophage_2	PLAU	PLAUR	0.0174559	0	PLAU_PLAUR	PLAU - PLAUR	PLAU	Secreted Signaling	uniprot
Macrophage_4	Macrophage_3	PLAU	PLAUR	0.0170563	0	PLAU_PLAUR	PLAU - PLAUR	PLAU	Secreted Signaling	uniprot
Macrophage_4	Macrophage_4	PLAU	PLAUR	0.0176393	0	PLAU_PLAUR	PLAU - PLAUR	PLAU	Secreted Signaling	uniprot
